# Supplementary material for: The genome of the venomous snail Lautoconus ventricosus sheds light on the origin of conotoxin diversity
Source: Gigascience. 2021 May 25;10(5):giab037. doi: 10.1093/gigascience/giab037 (PMC8152183; doi:10.1093/gigascience/giab037)
Supplement: giab037_Supplemental_Files [file giab037_supplemental_files.zip]

Archive with 20 entries (20 files):
- Legends to Supplementary Figures.docx
- Supp FigS1.pdf
- Supp figS10.pdf
- Supp FigS2.pdf
- Supp FigS3.pdf
- Supp FigS4.pdf
- Supp FigS5.pdf
- Supp FigS6.pdf
- Supp FigS7.pdf
- Supp FigS8.pdf
- Supp figS9.pdf
- Supp File S1.txt
- Supp File S2.txt
- Supp File S3.gff3
- Supp File S4.txt
- Supp TableS1.xlsx
- Supp TableS2 new.xlsx
- Supp TableS3.xlsx
- Supp TableS4.xlsx
- Supp TableS5.xlsx
