# Supplementary material for: The genome of the venomous snail Lautoconus ventricosus sheds light on the origin of conotoxin diversity
Source: Gigascience. 2021 May 25;10(5):giab037. doi: 10.1093/gigascience/giab037 (PMC8152183; doi:10.1093/gigascience/giab037)
Supplement: giab037_Supplemental_Files [file giab037_supplemental_files.zip › Supp File S3.gff3]

##gff-version 3
Scaffold_1	Curated	exon	4483913	4483982	.	-	.	ID=GENM_001;Name=GENM_001;Note=Q-4;
Scaffold_1	Curated	exon	4572730	4572799	.	+	.	ID=GENM_002;Name=GENM_002;Note=Q-4;
Scaffold_1	Curated	gene	53151190	53174177	.	+	.	ID=GENM_003;Name=GENM_003;Note=Cerm_08;
Scaffold_1	Curated	exon	53151190	53151291	.	+	.	ID=GENM_003;Parent=GENM_003;
Scaffold_1	Curated	exon	53174108	53174177	.	+	.	ID=GENM_003;Parent=GENM_003;
Scaffold_1	Curated	gene	53201508	53201577	.	-	.	ID=GENM_004;Name=GENM_004;Note=Cerm_08;
Scaffold_1	Curated	gene	53261976	53297976	.	+	.	ID=GENM_005;Name=GENM_005;Note=Cerm_08;
Scaffold_1	Curated	exon	53261976	53262035	.	+	.	ID=GENM_005;Parent=GENM_005;
Scaffold_1	Curated	exon	53286477	53286601	.	+	.	ID=GENM_005;Parent=GENM_005;
Scaffold_1	Curated	exon	53287734	53287824	.	+	.	ID=GENM_005;Parent=GENM_005;
Scaffold_1	Curated	exon	53297908	53297976	.	+	.	ID=GENM_005;Parent=GENM_005;
Scaffold_1	Curated	gene	130019197	130063075	.	+	.	ID=GENM_006;Name=GENM_006;Note=PDI-A2;
Scaffold_1	Curated	exon	130019197	130019341	.	+	.	ID=GENM_006;Parent=GENM_006;
Scaffold_1	Curated	exon	130020120	130020326	.	+	.	ID=GENM_006;Parent=GENM_006;
Scaffold_1	Curated	exon	130024152	130024285	.	+	.	ID=GENM_006;Parent=GENM_006;
Scaffold_1	Curated	exon	130026998	130027135	.	+	.	ID=GENM_006;Parent=GENM_006;
Scaffold_1	Curated	exon	130031445	130031549	.	+	.	ID=GENM_006;Parent=GENM_006;
Scaffold_1	Curated	exon	130032381	130032500	.	+	.	ID=GENM_006;Parent=GENM_006;
Scaffold_1	Curated	exon	130038863	130039063	.	+	.	ID=GENM_006;Parent=GENM_006;
Scaffold_1	Curated	exon	130046263	130046383	.	+	.	ID=GENM_006;Parent=GENM_006;
Scaffold_1	Curated	exon	130047829	130048007	.	+	.	ID=GENM_006;Parent=GENM_006;
Scaffold_1	Curated	exon	130058558	130058644	.	+	.	ID=GENM_006;Parent=GENM_006;
Scaffold_1	Curated	exon	130063011	130063075	.	+	.	ID=GENM_006;Parent=GENM_006;
Scaffold_1	Curated	gene	133845072	133854352	.	-	.	ID=GENM_007;Name=GENM_007;Note=T-1;
Scaffold_1	Curated	exon	133854289	133854352	.	-	.	ID=GENM_007;Parent=GENM_007;
Scaffold_1	Curated	exon	133847879	133847923	.	-	.	ID=GENM_007;Parent=GENM_007;
Scaffold_1	Curated	exon	133845072	133845142	.	-	.	ID=GENM_007;Parent=GENM_007;
Scaffold_1	Curated	gene	133906326	133910557	.	+	.	ID=GENM_008;Name=GENM_008;Note=T-1;
Scaffold_1	Curated	exon	133906326	133906384	.	+	.	ID=GENM_008;Parent=GENM_008;
Scaffold_1	Curated	exon	133907334	133907378	.	+	.	ID=GENM_008;Parent=GENM_008;
Scaffold_1	Curated	exon	133910481	133910557	.	+	.	ID=GENM_008;Parent=GENM_008;
Scaffold_1	Curated	exon	133912273	133912327	.	+	.	ID=GENM_009;Name=GENM_009;Note=T-1;
Scaffold_2	Curated	gene	58812906	58829794	.	-	.	ID=GENM_010;Name=GENM_010;Note=Peptidyl_prolyl_cis_trans_isomerase_A;
Scaffold_2	Curated	exon	58829711	58829794	.	-	.	ID=GENM_010;Parent=GENM_010;
Scaffold_2	Curated	exon	58815835	58815865	.	-	.	ID=GENM_010;Parent=GENM_010;
Scaffold_2	Curated	exon	58812906	58813089	.	-	.	ID=GENM_010;Parent=GENM_010;
Scaffold_2	Curated	gene	58976879	58981505	.	+	.	ID=GENM_011;Name=GENM_011;Note=Peptidyl_prolyl_cis_trans_isomerase_A;
Scaffold_2	Curated	exon	58976879	58977080	.	+	.	ID=GENM_011;Parent=GENM_011;
Scaffold_2	Curated	exon	58978885	58978960	.	+	.	ID=GENM_011;Parent=GENM_011;
Scaffold_2	Curated	exon	58981373	58981505	.	+	.	ID=GENM_011;Parent=GENM_011;
Scaffold_2	Curated	gene	59122494	59143283	.	+	.	ID=GENM_012;Name=GENM_012;Note=Peptidyl_prolyl_cis_trans_isomerase_A;
Scaffold_2	Curated	exon	59122494	59122679	.	+	.	ID=GENM_012;Parent=GENM_012;
Scaffold_2	Curated	exon	59142507	59142582	.	+	.	ID=GENM_012;Parent=GENM_012;
Scaffold_2	Curated	exon	59143150	59143283	.	+	.	ID=GENM_012;Parent=GENM_012;
Scaffold_2	Curated	gene	117500297	117529278	.	+	.	ID=GENM_013;Name=GENM_013;Note=PDI-A2;
Scaffold_2	Curated	exon	117500297	117500441	.	+	.	ID=GENM_013;Parent=GENM_013;
Scaffold_2	Curated	exon	117503426	117503622	.	+	.	ID=GENM_013;Parent=GENM_013;
Scaffold_2	Curated	exon	117504548	117504681	.	+	.	ID=GENM_013;Parent=GENM_013;
Scaffold_2	Curated	exon	117510155	117510292	.	+	.	ID=GENM_013;Parent=GENM_013;
Scaffold_2	Curated	exon	117511049	117511153	.	+	.	ID=GENM_013;Parent=GENM_013;
Scaffold_2	Curated	exon	117512750	117512868	.	+	.	ID=GENM_013;Parent=GENM_013;
Scaffold_2	Curated	exon	117517648	117517848	.	+	.	ID=GENM_013;Parent=GENM_013;
Scaffold_2	Curated	exon	117518858	117518978	.	+	.	ID=GENM_013;Parent=GENM_013;
Scaffold_2	Curated	exon	117528860	117529038	.	+	.	ID=GENM_013;Parent=GENM_013;
Scaffold_2	Curated	exon	117529192	117529278	.	+	.	ID=GENM_013;Parent=GENM_013;
Scaffold_2	Curated	gene	117552643	117590038	.	+	.	ID=GENM_014;Name=GENM_014;Note=PDI-A2;
Scaffold_2	Curated	exon	117552643	117552787	.	+	.	ID=GENM_014;Parent=GENM_014;
Scaffold_2	Curated	exon	117558002	117558186	.	+	.	ID=GENM_014;Parent=GENM_014;
Scaffold_2	Curated	exon	117559202	117559338	.	+	.	ID=GENM_014;Parent=GENM_014;
Scaffold_2	Curated	exon	117564835	117564974	.	+	.	ID=GENM_014;Parent=GENM_014;
Scaffold_2	Curated	exon	117569352	117569458	.	+	.	ID=GENM_014;Parent=GENM_014;
Scaffold_2	Curated	exon	117571526	117571649	.	+	.	ID=GENM_014;Parent=GENM_014;
Scaffold_2	Curated	exon	117573101	117573306	.	+	.	ID=GENM_014;Parent=GENM_014;
Scaffold_2	Curated	exon	117578187	117578309	.	+	.	ID=GENM_014;Parent=GENM_014;
Scaffold_2	Curated	exon	117589623	117589801	.	+	.	ID=GENM_014;Parent=GENM_014;
Scaffold_2	Curated	exon	117589949	117590038	.	+	.	ID=GENM_014;Parent=GENM_014;
Scaffold_3	Curated	exon	1478	1510	.	+	.	ID=GENM_015;Name=GENM_015;Note=O2-2_Contryphan;
Scaffold_3	Curated	gene	13770077	13794376	.	+	.	ID=GENM_016;Name=GENM_016;Note=PDI-A4;
Scaffold_3	Curated	exon	13770077	13770140	.	+	.	ID=GENM_016;Parent=GENM_016;
Scaffold_3	Curated	exon	13774115	13774184	.	+	.	ID=GENM_016;Parent=GENM_016;
Scaffold_3	Curated	exon	13774622	13774744	.	+	.	ID=GENM_016;Parent=GENM_016;
Scaffold_3	Curated	exon	13776041	13776085	.	+	.	ID=GENM_016;Parent=GENM_016;
Scaffold_3	Curated	exon	13783007	13783142	.	+	.	ID=GENM_016;Parent=GENM_016;
Scaffold_3	Curated	exon	13783918	13784123	.	+	.	ID=GENM_016;Parent=GENM_016;
Scaffold_3	Curated	exon	13785667	13785820	.	+	.	ID=GENM_016;Parent=GENM_016;
Scaffold_3	Curated	exon	13786433	13786585	.	+	.	ID=GENM_016;Parent=GENM_016;
Scaffold_3	Curated	exon	13787704	13787864	.	+	.	ID=GENM_016;Parent=GENM_016;
Scaffold_3	Curated	exon	13791875	13792113	.	+	.	ID=GENM_016;Parent=GENM_016;
Scaffold_3	Curated	exon	13793964	13794376	.	+	.	ID=GENM_016;Parent=GENM_016;
Scaffold_3	Curated	gene	64267277	64282918	.	-	.	ID=GENM_017;Name=GENM_017;Note=H-2b;
Scaffold_3	Curated	exon	64282847	64282918	.	-	.	ID=GENM_017;Parent=GENM_017;
Scaffold_3	Curated	exon	64271474	64271549	.	-	.	ID=GENM_017;Parent=GENM_017;
Scaffold_3	Curated	exon	64267277	64267344	.	-	.	ID=GENM_017;Parent=GENM_017;
Scaffold_3	Curated	exon	64364464	64364507	.	+	.	ID=GENM_018;Name=GENM_018;Note=H-2b;
Scaffold_3	Curated	gene	64377046	64393241	.	+	.	ID=GENM_019;Name=GENM_019;Note=H-2b;
Scaffold_3	Curated	exon	64377046	64377117	.	+	.	ID=GENM_019;Parent=GENM_019;
Scaffold_3	Curated	exon	64386408	64386483	.	+	.	ID=GENM_019;Parent=GENM_019;
Scaffold_3	Curated	exon	64393153	64393241	.	+	.	ID=GENM_019;Parent=GENM_019;
Scaffold_3	Curated	gene	95448579	95480689	.	-	.	ID=GENM_020;Name=GENM_020;Note=Lysozyme;
Scaffold_3	Curated	exon	95480638	95480689	.	-	.	ID=GENM_020;Parent=GENM_020;
Scaffold_3	Curated	exon	95473027	95473161	.	-	.	ID=GENM_020;Parent=GENM_020;
Scaffold_3	Curated	exon	95461903	95462037	.	-	.	ID=GENM_020;Parent=GENM_020;
Scaffold_3	Curated	exon	95455270	95455377	.	-	.	ID=GENM_020;Parent=GENM_020;
Scaffold_3	Curated	exon	95453992	95454081	.	-	.	ID=GENM_020;Parent=GENM_020;
Scaffold_3	Curated	exon	95451981	95452093	.	-	.	ID=GENM_020;Parent=GENM_020;
Scaffold_3	Curated	exon	95450084	95450247	.	-	.	ID=GENM_020;Parent=GENM_020;
Scaffold_3	Curated	exon	95448579	95448715	.	-	.	ID=GENM_020;Parent=GENM_020;
Scaffold_3	Curated	gene	98248652	98263394	.	-	.	ID=GENM_021;Name=GENM_021;Note=Conopressin_-_Conophysin-1;
Scaffold_3	Curated	exon	98263244	98263394	.	-	.	ID=GENM_021;Parent=GENM_021;
Scaffold_3	Curated	exon	98255181	98255384	.	-	.	ID=GENM_021;Parent=GENM_021;
Scaffold_3	Curated	exon	98248652	98248683	.	-	.	ID=GENM_021;Parent=GENM_021;
Scaffold_3	Curated	gene	113414156	113414275	.	+	.	ID=GENM_022;Name=GENM_022;Note=Conopressin_-_Conophysin-2;
Scaffold_3	Curated	gene	114134200	114134355	.	+	.	ID=GENM_023;Name=GENM_023;Note=Conopressin_-_Conophysin-2;
Scaffold_3	Curated	gene	115755443	115762076	.	-	.	ID=GENM_024;Name=GENM_024;Note=Cerm_06;
Scaffold_3	Curated	exon	115761917	115762076	.	-	.	ID=GENM_024;Parent=GENM_024;
Scaffold_3	Curated	exon	115758513	115758666	.	-	.	ID=GENM_024;Parent=GENM_024;
Scaffold_3	Curated	exon	115755443	115755476	.	-	.	ID=GENM_024;Parent=GENM_024;
Scaffold_3	Curated	gene	135857546	135887493	.	+	.	ID=GENM_025;Name=GENM_025;Note=D;
Scaffold_3	Curated	exon	135857546	135857609	.	+	.	ID=GENM_025;Parent=GENM_025;
Scaffold_3	Curated	exon	135887399	135887493	.	+	.	ID=GENM_025;Parent=GENM_025;
Scaffold_3	Curated	gene	135892926	135918733	.	-	.	ID=GENM_026;Name=GENM_026;Note=D;
Scaffold_3	Curated	exon	135918666	135918733	.	-	.	ID=GENM_026;Parent=GENM_026;
Scaffold_3	Curated	exon	135896442	135896513	.	-	.	ID=GENM_026;Parent=GENM_026;
Scaffold_3	Curated	exon	135892926	135893048	.	-	.	ID=GENM_026;Parent=GENM_026;
Scaffold_3	Curated	gene	135942703	135978382	.	-	.	ID=GENM_027;Name=GENM_027;Note=D;
Scaffold_3	Curated	exon	135978319	135978382	.	-	.	ID=GENM_027;Parent=GENM_027;
Scaffold_3	Curated	exon	135973181	135973275	.	-	.	ID=GENM_027;Parent=GENM_027;
Scaffold_3	Curated	exon	135942703	135942828	.	-	.	ID=GENM_027;Parent=GENM_027;
Scaffold_3	Curated	exon	136018152	136018215	.	-	.	ID=GENM_028;Name=GENM_028;Note=D;
Scaffold_4	Curated	gene	52553386	52718239	.	+	.	ID=GENM_029;Name=GENM_029;Note=Prohormone-4b;
Scaffold_4	Curated	exon	52553386	52553530	.	+	.	ID=GENM_029;Parent=GENM_029;
Scaffold_4	Curated	exon	52646198	52646418	.	+	.	ID=GENM_029;Parent=GENM_029;
Scaffold_4	Curated	exon	52669784	52669901	.	+	.	ID=GENM_029;Parent=GENM_029;
Scaffold_4	Curated	exon	52718046	52718239	.	+	.	ID=GENM_029;Parent=GENM_029;
Scaffold_4	Curated	gene	55559957	55567381	.	+	.	ID=GENM_030;Name=GENM_030;Note=Thyrostimulin_hormone_beta_5;
Scaffold_4	Curated	exon	55559957	55560217	.	+	.	ID=GENM_030;Parent=GENM_030;
Scaffold_4	Curated	exon	55567187	55567381	.	+	.	ID=GENM_030;Parent=GENM_030;
Scaffold_4	Curated	gene	55735245	55804612	.	-	.	ID=GENM_031;Name=GENM_031;Note=Thyrostimulin_hormone_alpha;
Scaffold_4	Curated	exon	55804435	55804612	.	-	.	ID=GENM_031;Parent=GENM_031;
Scaffold_4	Curated	exon	55742388	55742563	.	-	.	ID=GENM_031;Parent=GENM_031;
Scaffold_4	Curated	exon	55735245	55735337	.	-	.	ID=GENM_031;Parent=GENM_031;
Scaffold_4	Curated	gene	88921696	88922021	.	-	.	ID=GENM_032;Name=GENM_032;Note=B1_Conantokin_No_signal_no_Framework;
Scaffold_4	Curated	gene	88995782	88996096	.	-	.	ID=GENM_033;Name=GENM_033;Note=B1_Conantokin_No_signal_no_Framework;
Scaffold_4	Curated	gene	89030399	89030704	.	-	.	ID=GENM_034;Name=GENM_034;Note=B1_Conantokin_No_signal_no_Framework;
Scaffold_4	Curated	gene	89642462	89642816	.	+	.	ID=GENM_035;Name=GENM_035;Note=B1_Conantokin_No_signal_no_Framework;
Scaffold_4	Curated	gene	89673742	89674098	.	+	.	ID=GENM_036;Name=GENM_036;Note=B1_Conantokin_No_signal_no_Framework;
Scaffold_5	Curated	gene	10252395	10298530	.	-	.	ID=GENM_037;Name=GENM_037;Note=M-3a;
Scaffold_5	Curated	exon	10298455	10298530	.	-	.	ID=GENM_037;Parent=GENM_037;
Scaffold_5	Curated	exon	10252395	10252453	.	-	.	ID=GENM_037;Parent=GENM_037;
Scaffold_5	Curated	exon	10441392	10441468	.	-	.	ID=GENM_038;Name=GENM_038;Note=M-3a;
Scaffold_5	Curated	gene	11364628	11446785	.	-	.	ID=GENM_039;Name=GENM_039;Note=O2-WF_Contryphan;
Scaffold_5	Curated	exon	11446710	11446785	.	-	.	ID=GENM_039;Parent=GENM_039;
Scaffold_5	Curated	exon	11370649	11370733	.	-	.	ID=GENM_039;Parent=GENM_039;
Scaffold_5	Curated	exon	11364628	11364668	.	-	.	ID=GENM_039;Parent=GENM_039;
Scaffold_5	Curated	exon	11564687	11564762	.	+	.	ID=GENM_040;Name=GENM_040;Note=O2-WF_Contryphan;
Scaffold_5	Curated	gene	11657321	11667214	.	+	.	ID=GENM_041;Name=GENM_041;Note=O2-WF_Contryphan;
Scaffold_5	Curated	exon	11657321	11657396	.	+	.	ID=GENM_041;Parent=GENM_041;
Scaffold_5	Curated	exon	11667135	11667214	.	+	.	ID=GENM_041;Parent=GENM_041;
Scaffold_5	Curated	gene	11726072	11763316	.	+	.	ID=GENM_042;Name=GENM_042;Note=O2-WF_Contryphan;
Scaffold_5	Curated	exon	11726072	11726147	.	+	.	ID=GENM_042;Parent=GENM_042;
Scaffold_5	Curated	exon	11763241	11763316	.	+	.	ID=GENM_042;Parent=GENM_042;
Scaffold_5	Curated	gene	11815202	11829972	.	-	.	ID=GENM_043;Name=GENM_043;Note=O2-WF_Contryphan;
Scaffold_5	Curated	exon	11829900	11829972	.	-	.	ID=GENM_043;Parent=GENM_043;
Scaffold_5	Curated	exon	11815202	11815279	.	-	.	ID=GENM_043;Parent=GENM_043;
Scaffold_5	Curated	gene	15714351	15721939	.	+	.	ID=GENM_044;Name=GENM_044;Note=C_Contulakin-G;
Scaffold_5	Curated	exon	15714351	15714440	.	+	.	ID=GENM_044;Parent=GENM_044;
Scaffold_5	Curated	exon	15721855	15721939	.	+	.	ID=GENM_044;Parent=GENM_044;
Scaffold_5	Curated	gene	15816117	15836321	.	+	.	ID=GENM_045;Name=GENM_045;Note=C_Contulakin-G;
Scaffold_5	Curated	exon	15816117	15816210	.	+	.	ID=GENM_045;Parent=GENM_045;
Scaffold_5	Curated	exon	15830386	15830439	.	+	.	ID=GENM_045;Parent=GENM_045;
Scaffold_5	Curated	exon	15836261	15836321	.	+	.	ID=GENM_045;Parent=GENM_045;
Scaffold_5	Curated	gene	17914819	17938464	.	-	.	ID=GENM_046;Name=GENM_046;Note=M-3b;
Scaffold_5	Curated	exon	17938393	17938464	.	-	.	ID=GENM_046;Parent=GENM_046;
Scaffold_5	Curated	exon	17919763	17919832	.	-	.	ID=GENM_046;Parent=GENM_046;
Scaffold_5	Curated	exon	17914819	17914900	.	-	.	ID=GENM_046;Parent=GENM_046;
Scaffold_5	Curated	gene	19893425	19900835	.	+	.	ID=GENM_047;Name=GENM_047;Note=M-1;
Scaffold_5	Curated	exon	19893425	19893500	.	+	.	ID=GENM_047;Parent=GENM_047;
Scaffold_5	Curated	exon	19900757	19900835	.	+	.	ID=GENM_047;Parent=GENM_047;
Scaffold_5	Curated	gene	19907302	19919443	.	-	.	ID=GENM_048;Name=GENM_048;Note=M-1;
Scaffold_5	Curated	exon	19919367	19919443	.	-	.	ID=GENM_048;Parent=GENM_048;
Scaffold_5	Curated	exon	19910386	19910464	.	-	.	ID=GENM_048;Parent=GENM_048;
Scaffold_5	Curated	exon	19907302	19907362	.	-	.	ID=GENM_048;Parent=GENM_048;
Scaffold_5	Curated	gene	20060660	20060736	.	+	.	ID=GENM_049;Name=GENM_049;Note=M-2;
Scaffold_5	Curated	gene	20136864	20158776	.	-	.	ID=GENM_050;Name=GENM_050;Note=M-2;
Scaffold_5	Curated	exon	20158704	20158776	.	-	.	ID=GENM_050;Parent=GENM_050;
Scaffold_5	Curated	exon	20150127	20150189	.	-	.	ID=GENM_050;Parent=GENM_050;
Scaffold_5	Curated	exon	20136864	20136935	.	-	.	ID=GENM_050;Parent=GENM_050;
Scaffold_5	Curated	gene	36232680	36238878	.	-	.	ID=GENM_051;Name=GENM_051;Note=M-8;
Scaffold_5	Curated	exon	36238803	36238878	.	-	.	ID=GENM_051;Parent=GENM_051;
Scaffold_5	Curated	exon	36237060	36237138	.	-	.	ID=GENM_051;Parent=GENM_051;
Scaffold_5	Curated	exon	36232680	36232800	.	-	.	ID=GENM_051;Parent=GENM_051;
Scaffold_5	Curated	gene	36454112	36466314	.	+	.	ID=GENM_052;Name=GENM_052;Note=M-6;
Scaffold_5	Curated	exon	36454112	36454187	.	+	.	ID=GENM_052;Parent=GENM_052;
Scaffold_5	Curated	exon	36461461	36461545	.	+	.	ID=GENM_052;Parent=GENM_052;
Scaffold_5	Curated	exon	36466164	36466314	.	+	.	ID=GENM_052;Parent=GENM_052;
Scaffold_5	Curated	gene	36936880	36973621	.	-	.	ID=GENM_053;Name=GENM_053;Note=M-2_WF;
Scaffold_5	Curated	exon	36973550	36973621	.	-	.	ID=GENM_053;Parent=GENM_053;
Scaffold_5	Curated	exon	36946094	36946175	.	-	.	ID=GENM_053;Parent=GENM_053;
Scaffold_5	Curated	exon	36936880	36936916	.	-	.	ID=GENM_053;Parent=GENM_053;
Scaffold_5	Curated	gene	37050602	37053301	.	-	.	ID=GENM_054;Name=GENM_054;Note=Conkunitzin-11;
Scaffold_5	Curated	exon	37053251	37053301	.	-	.	ID=GENM_054;Parent=GENM_054;
Scaffold_5	Curated	exon	37052280	37052452	.	-	.	ID=GENM_054;Parent=GENM_054;
Scaffold_5	Curated	gene	37050602	37053301	.	-	.	ID=GENM_055;Name=GENM_055;Note=Conkunitzin-11;
Scaffold_5	Curated	exon	37053251	37053301	.	-	.	ID=GENM_055;Parent=GENM_055;
Scaffold_5	Curated	exon	37050602	37050774	.	-	.	ID=GENM_055;Parent=GENM_055;
Scaffold_5	Curated	gene	52521121	52530424	.	-	.	ID=GENM_056;Name=GENM_056;Note=Rimp_03;
Scaffold_5	Curated	exon	52530352	52530424	.	-	.	ID=GENM_056;Parent=GENM_056;
Scaffold_5	Curated	exon	52521121	52521200	.	-	.	ID=GENM_056;Parent=GENM_056;
Scaffold_5	Curated	gene	68181595	68190205	.	+	.	ID=GENM_057;Name=GENM_057;Note=M-3a;
Scaffold_5	Curated	exon	68181595	68181670	.	+	.	ID=GENM_057;Parent=GENM_057;
Scaffold_5	Curated	exon	68190124	68190205	.	+	.	ID=GENM_057;Parent=GENM_057;
Scaffold_5	Curated	gene	68257243	68300141	.	.	.	ID=GENM_058;Name=GENM_058;Note=M-3a;
Scaffold_5	Curated	exon	68257243	68257318	.	+	.	ID=GENM_058;Parent=GENM_058;
Scaffold_5	Curated	exon	68275462	68275532	.	-	.	ID=GENM_058;Parent=GENM_058;
Scaffold_5	Curated	exon	68300079	68300141	.	+	.	ID=GENM_058;Parent=GENM_058;
Scaffold_5	Curated	gene	68459354	68471722	.	+	.	ID=GENM_059;Name=GENM_059;Note=M-3a;
Scaffold_5	Curated	exon	68459354	68459425	.	+	.	ID=GENM_059;Parent=GENM_059;
Scaffold_5	Curated	exon	68462384	68462469	.	+	.	ID=GENM_059;Parent=GENM_059;
Scaffold_5	Curated	exon	68471666	68471722	.	+	.	ID=GENM_059;Parent=GENM_059;
Scaffold_5	Curated	exon	68515782	68515854	.	+	.	ID=GENM_060;Name=GENM_060;Note=M-3a;
Scaffold_5	Curated	gene	75517360	75618531	.	+	.	ID=GENM_061;Name=GENM_061;Note=O2-10_Contryphan;
Scaffold_5	Curated	exon	75517360	75517438	.	+	.	ID=GENM_061;Parent=GENM_061;
Scaffold_5	Curated	exon	75616205	75616250	.	+	.	ID=GENM_061;Parent=GENM_061;
Scaffold_5	Curated	exon	75618414	75618531	.	+	.	ID=GENM_061;Parent=GENM_061;
Scaffold_5	Curated	gene	76701040	76701088	.	-	.	ID=GENM_062;Name=GENM_062;Note=M-2;
Scaffold_5	Curated	gene	76851167	76896760	.	-	.	ID=GENM_063;Name=GENM_063;Note=M-2;
Scaffold_5	Curated	exon	76896685	76896760	.	-	.	ID=GENM_063;Parent=GENM_063;
Scaffold_5	Curated	exon	76851167	76851233	.	-	.	ID=GENM_063;Parent=GENM_063;
Scaffold_5	Curated	gene	76916967	76955209	.	+	.	ID=GENM_064;Name=GENM_064;Note=M-2;
Scaffold_5	Curated	exon	76916967	76917042	.	+	.	ID=GENM_064;Parent=GENM_064;
Scaffold_5	Curated	exon	76919123	76919204	.	+	.	ID=GENM_064;Parent=GENM_064;
Scaffold_5	Curated	exon	76955161	76955209	.	+	.	ID=GENM_064;Parent=GENM_064;
Scaffold_5	Curated	gene	76916967	76955209	.	+	.	ID=GENM_065;Name=GENM_065;Note=M-2;
Scaffold_5	Curated	exon	76916967	76917042	.	+	.	ID=GENM_065;Parent=GENM_065;
Scaffold_5	Curated	exon	76919123	76919204	.	+	.	ID=GENM_065;Parent=GENM_065;
Scaffold_5	Curated	exon	76924086	76924131	.	+	.	ID=GENM_065;Parent=GENM_065;
Scaffold_5	Curated	gene	77059828	77061938	.	-	.	ID=GENM_066;Name=GENM_066;Note=M-2;
Scaffold_5	Curated	exon	77061863	77061938	.	-	.	ID=GENM_066;Parent=GENM_066;
Scaffold_5	Curated	exon	77059828	77059911	.	-	.	ID=GENM_066;Parent=GENM_066;
Scaffold_5	Curated	gene	84906839	84911944	.	+	.	ID=GENM_067;Name=GENM_067;Note=M-4;
Scaffold_5	Curated	exon	84906839	84906911	.	+	.	ID=GENM_067;Parent=GENM_067;
Scaffold_5	Curated	exon	84907701	84907773	.	+	.	ID=GENM_067;Parent=GENM_067;
Scaffold_5	Curated	exon	84911839	84911944	.	+	.	ID=GENM_067;Parent=GENM_067;
Scaffold_5	Curated	exon	96909657	96909713	.	-	.	ID=GENM_068;Name=GENM_068;Note=S-1b;
Scaffold_5	Curated	exon	96927748	96927821	.	+	.	ID=GENM_069;Name=GENM_069;Note=S-1b;
Scaffold_5	Curated	gene	96945504	96948013	.	+	.	ID=GENM_070;Name=GENM_070;Note=S-1b;
Scaffold_5	Curated	exon	96945504	96945578	.	+	.	ID=GENM_070;Parent=GENM_070;
Scaffold_5	Curated	exon	96947955	96948013	.	+	.	ID=GENM_070;Parent=GENM_070;
Scaffold_6	Curated	gene	13821760	13822338	.	-	.	ID=GENM_071;Name=GENM_071;Note=Conkunitzin-1;
Scaffold_6	Curated	gene	20087644	20091224	.	+	.	ID=GENM_072;Name=GENM_072;Note=Cerm_03-3;
Scaffold_6	Curated	exon	20087644	20087728	.	+	.	ID=GENM_072;Parent=GENM_072;
Scaffold_6	Curated	exon	20088927	20088984	.	+	.	ID=GENM_072;Parent=GENM_072;
Scaffold_6	Curated	exon	20091053	20091224	.	+	.	ID=GENM_072;Parent=GENM_072;
Scaffold_6	Curated	gene	20163506	20168772	.	+	.	ID=GENM_073;Name=GENM_073;Note=Cerm_03-3;
Scaffold_6	Curated	exon	20163506	20163588	.	+	.	ID=GENM_073;Parent=GENM_073;
Scaffold_6	Curated	exon	20168712	20168772	.	+	.	ID=GENM_073;Parent=GENM_073;
Scaffold_6	Curated	gene	55985236	55999849	.	+	.	ID=GENM_074;Name=GENM_074;Note=Peptidyl-prolyl_cis-trans_isomerase_E-like;
Scaffold_6	Curated	exon	55985236	55985333	.	+	.	ID=GENM_074;Parent=GENM_074;
Scaffold_6	Curated	exon	55985808	55985851	.	+	.	ID=GENM_074;Parent=GENM_074;
Scaffold_6	Curated	exon	55988629	55988710	.	+	.	ID=GENM_074;Parent=GENM_074;
Scaffold_6	Curated	exon	55989373	55989485	.	+	.	ID=GENM_074;Parent=GENM_074;
Scaffold_6	Curated	exon	55989929	55990067	.	+	.	ID=GENM_074;Parent=GENM_074;
Scaffold_6	Curated	exon	55993144	55993223	.	+	.	ID=GENM_074;Parent=GENM_074;
Scaffold_6	Curated	exon	55993757	55993866	.	+	.	ID=GENM_074;Parent=GENM_074;
Scaffold_6	Curated	exon	55994842	55994917	.	+	.	ID=GENM_074;Parent=GENM_074;
Scaffold_6	Curated	exon	55996182	55996248	.	+	.	ID=GENM_074;Parent=GENM_074;
Scaffold_6	Curated	exon	55999780	55999849	.	+	.	ID=GENM_074;Parent=GENM_074;
Scaffold_6	Curated	gene	96456950	96491326	.	+	.	ID=GENM_075;Name=GENM_075;Note=Cerm_03-1;
Scaffold_6	Curated	exon	96456950	96457031	.	+	.	ID=GENM_075;Parent=GENM_075;
Scaffold_6	Curated	exon	96480939	96480995	.	+	.	ID=GENM_075;Parent=GENM_075;
Scaffold_6	Curated	exon	96482585	96482645	.	+	.	ID=GENM_075;Parent=GENM_075;
Scaffold_6	Curated	exon	96491288	96491326	.	+	.	ID=GENM_075;Parent=GENM_075;
Scaffold_7	Curated	gene	5425744	5452777	.	-	.	ID=GENM_076;Name=GENM_076;Note=Elevenin;
Scaffold_7	Curated	exon	5452689	5452777	.	-	.	ID=GENM_076;Parent=GENM_076;
Scaffold_7	Curated	exon	5430793	5430894	.	-	.	ID=GENM_076;Parent=GENM_076;
Scaffold_7	Curated	exon	5425744	5425849	.	-	.	ID=GENM_076;Parent=GENM_076;
Scaffold_7	Curated	gene	17871840	17871936	.	-	.	ID=GENM_077;Name=GENM_077;Note=O2-2_Contryphan;
Scaffold_7	Curated	gene	22608677	22626700	.	-	.	ID=GENM_078;Name=GENM_078;Note=Cerv_04;
Scaffold_7	Curated	exon	22626619	22626700	.	-	.	ID=GENM_078;Parent=GENM_078;
Scaffold_7	Curated	exon	22620133	22620246	.	-	.	ID=GENM_078;Parent=GENM_078;
Scaffold_7	Curated	exon	22612605	22612732	.	-	.	ID=GENM_078;Parent=GENM_078;
Scaffold_7	Curated	exon	22608677	22608713	.	-	.	ID=GENM_078;Parent=GENM_078;
Scaffold_7	Curated	gene	80746996	80754888	.	+	.	ID=GENM_079;Name=GENM_079;Note=Conoporin;
Scaffold_7	Curated	exon	80746996	80747053	.	+	.	ID=GENM_079;Parent=GENM_079;
Scaffold_7	Curated	exon	80752622	80752890	.	+	.	ID=GENM_079;Parent=GENM_079;
Scaffold_7	Curated	exon	80753714	80753988	.	+	.	ID=GENM_079;Parent=GENM_079;
Scaffold_7	Curated	exon	80754735	80754888	.	+	.	ID=GENM_079;Parent=GENM_079;
Scaffold_7	Curated	gene	80806153	80809322	.	+	.	ID=GENM_080;Name=GENM_080;Note=Conoporin;
Scaffold_7	Curated	exon	80806153	80806215	.	+	.	ID=GENM_080;Parent=GENM_080;
Scaffold_7	Curated	exon	80807062	80807330	.	+	.	ID=GENM_080;Parent=GENM_080;
Scaffold_7	Curated	exon	80808131	80808405	.	+	.	ID=GENM_080;Parent=GENM_080;
Scaffold_7	Curated	exon	80809170	80809322	.	+	.	ID=GENM_080;Parent=GENM_080;
Scaffold_7	Curated	gene	97671051	97691509	.	+	.	ID=GENM_081;Name=GENM_081;Note=Cerm_03-4;
Scaffold_7	Curated	exon	97671051	97671125	.	+	.	ID=GENM_081;Parent=GENM_081;
Scaffold_7	Curated	exon	97682227	97682287	.	+	.	ID=GENM_081;Parent=GENM_081;
Scaffold_7	Curated	exon	97691402	97691509	.	+	.	ID=GENM_081;Parent=GENM_081;
Scaffold_8	Curated	gene	32680074	32689581	.	-	.	ID=GENM_082;Name=GENM_082;Note=O2-9;
Scaffold_8	Curated	exon	32689506	32689581	.	-	.	ID=GENM_082;Parent=GENM_082;
Scaffold_8	Curated	exon	32684060	32684111	.	-	.	ID=GENM_082;Parent=GENM_082;
Scaffold_8	Curated	exon	32680074	32680230	.	-	.	ID=GENM_082;Parent=GENM_082;
Scaffold_8	Curated	gene	74460575	74467209	.	-	.	ID=GENM_083;Name=GENM_083;Note=M-5-WF;
Scaffold_8	Curated	exon	74467140	74467209	.	-	.	ID=GENM_083;Parent=GENM_083;
Scaffold_8	Curated	exon	74460575	74460729	.	-	.	ID=GENM_083;Parent=GENM_083;
Scaffold_8	Curated	gene	76146266	76147637	.	-	.	ID=GENM_084;Name=GENM_084;Note=Conkunitzin-8;
Scaffold_8	Curated	exon	76147536	76147637	.	-	.	ID=GENM_084;Parent=GENM_084;
Scaffold_8	Curated	exon	76146266	76146459	.	-	.	ID=GENM_084;Parent=GENM_084;
Scaffold_8	Curated	gene	91964292	91969808	.	+	.	ID=GENM_085;Name=GENM_085;Note=Conoporin;
Scaffold_8	Curated	exon	91964292	91964349	.	+	.	ID=GENM_085;Parent=GENM_085;
Scaffold_8	Curated	exon	91966180	91966442	.	+	.	ID=GENM_085;Parent=GENM_085;
Scaffold_8	Curated	exon	91967193	91967467	.	+	.	ID=GENM_085;Parent=GENM_085;
Scaffold_8	Curated	exon	91969650	91969808	.	+	.	ID=GENM_085;Parent=GENM_085;
Scaffold_9	Curated	gene	10594125	10600806	.	-	.	ID=GENM_086;Name=GENM_086;Note=O1-4;
Scaffold_9	Curated	exon	10600746	10600806	.	-	.	ID=GENM_086;Parent=GENM_086;
Scaffold_9	Curated	exon	10594125	10594221	.	-	.	ID=GENM_086;Parent=GENM_086;
Scaffold_9	Curated	gene	11566382	11578815	.	-	.	ID=GENM_087;Name=GENM_087;Note=O1-4;
Scaffold_9	Curated	exon	11578738	11578815	.	-	.	ID=GENM_087;Parent=GENM_087;
Scaffold_9	Curated	exon	11572086	11572146	.	-	.	ID=GENM_087;Parent=GENM_087;
Scaffold_9	Curated	exon	11566382	11566481	.	-	.	ID=GENM_087;Parent=GENM_087;
Scaffold_9	Curated	gene	11618088	11632278	.	-	.	ID=GENM_088;Name=GENM_088;Note=O1-4;
Scaffold_9	Curated	exon	11632200	11632278	.	-	.	ID=GENM_088;Parent=GENM_088;
Scaffold_9	Curated	exon	11623023	11623083	.	-	.	ID=GENM_088;Parent=GENM_088;
Scaffold_9	Curated	exon	11618088	11618190	.	-	.	ID=GENM_088;Parent=GENM_088;
Scaffold_9	Curated	exon	34801276	34801453	.	-	.	ID=GENM_089;Name=GENM_089;Note=Peptidyl_prolyl_cis_trans_isomerase_A;
Scaffold_10	Curated	exon	84692719	84692772	.	+	.	ID=GENM_090;Name=GENM_090;Note=I4;
Scaffold_10	Curated	gene	84751241	84759809	.	-	.	ID=GENM_091;Name=GENM_091;Note=I4;
Scaffold_10	Curated	exon	84759746	84759809	.	-	.	ID=GENM_091;Parent=GENM_091;
Scaffold_10	Curated	exon	84753848	84753971	.	-	.	ID=GENM_091;Parent=GENM_091;
Scaffold_10	Curated	exon	84751241	84751335	.	-	.	ID=GENM_091;Parent=GENM_091;
Scaffold_10	Curated	gene	84768333	84780373	.	+	.	ID=GENM_092;Name=GENM_092;Note=I4;
Scaffold_10	Curated	exon	84768333	84768399	.	+	.	ID=GENM_092;Parent=GENM_092;
Scaffold_10	Curated	exon	84777700	84777823	.	+	.	ID=GENM_092;Parent=GENM_092;
Scaffold_10	Curated	exon	84780279	84780373	.	+	.	ID=GENM_092;Parent=GENM_092;
Scaffold_11	Curated	gene	64595478	64607296	.	+	.	ID=GENM_093;Name=GENM_093;Note=Conkunitzin-4;
Scaffold_11	Curated	exon	64595478	64595538	.	+	.	ID=GENM_093;Parent=GENM_093;
Scaffold_11	Curated	exon	64607173	64607296	.	+	.	ID=GENM_093;Parent=GENM_093;
Scaffold_11	Curated	gene	87305481	87347538	.	-	.	ID=GENM_094;Name=GENM_094;Note=Prohormone-4b;
Scaffold_11	Curated	exon	87347394	87347538	.	-	.	ID=GENM_094;Parent=GENM_094;
Scaffold_11	Curated	exon	87305481	87305612	.	-	.	ID=GENM_094;Parent=GENM_094;
Scaffold_11	Curated	gene	87588939	87603798	.	+	.	ID=GENM_095;Name=GENM_095;Note=Prohormone-4a;
Scaffold_11	Curated	exon	87588939	87589904	.	+	.	ID=GENM_095;Parent=GENM_095;
Scaffold_11	Curated	exon	87593730	87593874	.	+	.	ID=GENM_095;Parent=GENM_095;
Scaffold_11	Curated	exon	87601265	87601381	.	+	.	ID=GENM_095;Parent=GENM_095;
Scaffold_11	Curated	exon	87603602	87603798	.	+	.	ID=GENM_095;Parent=GENM_095;
Scaffold_11	Curated	gene	87693379	87707724	.	+	.	ID=GENM_096;Name=GENM_096;Note=Thyrostimulin_hormone_alpha;
Scaffold_11	Curated	exon	87693379	87693554	.	+	.	ID=GENM_096;Parent=GENM_096;
Scaffold_11	Curated	exon	87707632	87707724	.	+	.	ID=GENM_096;Parent=GENM_096;
Scaffold_11	Curated	gene	88321202	88321376	.	+	.	ID=GENM_097;Name=GENM_097;Note=Thyrostimulin_hormone_alpha;
Scaffold_12	Curated	gene	2776890	2788186	.	+	.	ID=GENM_098;Name=GENM_098;Note=Cerm_03-7;
Scaffold_12	Curated	exon	2776890	2776971	.	+	.	ID=GENM_098;Parent=GENM_098;
Scaffold_12	Curated	exon	2786652	2786709	.	+	.	ID=GENM_098;Parent=GENM_098;
Scaffold_12	Curated	exon	2788125	2788186	.	+	.	ID=GENM_098;Parent=GENM_098;
Scaffold_12	Curated	gene	48202010	48202071	.	-	.	ID=GENM_099;Name=GENM_099;Note=Cerm_03-2;
Scaffold_12	Curated	gene	48316646	48319136	.	-	.	ID=GENM_100;Name=GENM_100;Note=Cerm_03-2;
Scaffold_12	Curated	exon	48319075	48319136	.	-	.	ID=GENM_100;Parent=GENM_100;
Scaffold_12	Curated	exon	48316646	48316696	.	-	.	ID=GENM_100;Parent=GENM_100;
Scaffold_12	Curated	gene	68240276	68251562	.	+	.	ID=GENM_101;Name=GENM_101;Note=I1-1;
Scaffold_12	Curated	exon	68240276	68240330	.	+	.	ID=GENM_101;Parent=GENM_101;
Scaffold_12	Curated	exon	68242162	68242231	.	+	.	ID=GENM_101;Parent=GENM_101;
Scaffold_12	Curated	exon	68251427	68251562	.	+	.	ID=GENM_101;Parent=GENM_101;
Scaffold_12	Curated	gene	68866914	68891364	.	-	.	ID=GENM_102;Name=GENM_102;Note=I1-2;
Scaffold_12	Curated	exon	68891310	68891364	.	-	.	ID=GENM_102;Parent=GENM_102;
Scaffold_12	Curated	exon	68877809	68877860	.	-	.	ID=GENM_102;Parent=GENM_102;
Scaffold_12	Curated	exon	68866914	68867028	.	-	.	ID=GENM_102;Parent=GENM_102;
Scaffold_12	Curated	gene	80549242	80561855	.	-	.	ID=GENM_103;Name=GENM_103;Note=I3;
Scaffold_12	Curated	exon	80561801	80561855	.	-	.	ID=GENM_103;Parent=GENM_103;
Scaffold_12	Curated	exon	80551641	80551710	.	-	.	ID=GENM_103;Parent=GENM_103;
Scaffold_12	Curated	exon	80549242	80549359	.	-	.	ID=GENM_103;Parent=GENM_103;
Scaffold_12	Curated	gene	80569398	80569467	.	+	.	ID=GENM_104;Name=GENM_104;Note=I3;
Scaffold_12	Curated	gene	96079165	96114086	.	-	.	ID=GENM_105;Name=GENM_105;Note=Cver_01;
Scaffold_12	Curated	exon	96114023	96114086	.	-	.	ID=GENM_105;Parent=GENM_105;
Scaffold_12	Curated	exon	96094174	96094243	.	-	.	ID=GENM_105;Parent=GENM_105;
Scaffold_12	Curated	exon	96079165	96079294	.	-	.	ID=GENM_105;Parent=GENM_105;
Scaffold_12	Curated	gene	98831882	98842191	.	-	.	ID=GENM_106;Name=GENM_106;Note=Cver_01;
Scaffold_12	Curated	exon	98842128	98842191	.	-	.	ID=GENM_106;Parent=GENM_106;
Scaffold_12	Curated	exon	98836665	98836734	.	-	.	ID=GENM_106;Parent=GENM_106;
Scaffold_12	Curated	exon	98831882	98832011	.	-	.	ID=GENM_106;Parent=GENM_106;
Scaffold_13	Curated	gene	4890986	4891058	.	-	.	ID=GENM_107;Name=GENM_107;Note=Conorfamide;
Scaffold_13	Curated	exon	4926981	4927054	.	-	.	ID=GENM_108;Name=GENM_108;Note=Conorfamide;
Scaffold_13	Curated	exon	5051885	5051957	.	-	.	ID=GENM_109;Name=GENM_109;Note=Conorfamide;
Scaffold_13	Curated	exon	5062565	5062635	.	-	.	ID=GENM_110;Name=GENM_110;Note=Conorfamide;
Scaffold_13	Curated	gene	5431439	5432455	.	-	.	ID=GENM_111;Name=GENM_111;Note=Conorfamide;
Scaffold_13	Curated	exon	5432407	5432455	.	-	.	ID=GENM_111;Parent=GENM_111;
Scaffold_13	Curated	exon	5431439	5431502	.	-	.	ID=GENM_111;Parent=GENM_111;
Scaffold_13	Curated	gene	10010395	10024753	.	+	.	ID=GENM_112;Name=GENM_112;Note=O2-1;
Scaffold_13	Curated	exon	10010395	10010470	.	+	.	ID=GENM_112;Parent=GENM_112;
Scaffold_13	Curated	exon	10014087	10014142	.	+	.	ID=GENM_112;Parent=GENM_112;
Scaffold_13	Curated	exon	10024625	10024753	.	+	.	ID=GENM_112;Parent=GENM_112;
Scaffold_13	Curated	gene	10048389	10062678	.	-	.	ID=GENM_113;Name=GENM_113;Note=O2-1;
Scaffold_13	Curated	exon	10062603	10062678	.	-	.	ID=GENM_113;Parent=GENM_113;
Scaffold_13	Curated	exon	10058911	10058968	.	-	.	ID=GENM_113;Parent=GENM_113;
Scaffold_13	Curated	exon	10048389	10048456	.	-	.	ID=GENM_113;Parent=GENM_113;
Scaffold_13	Curated	gene	23988628	23988693	.	-	.	ID=GENM_114;Name=GENM_114;Note=H-1a;
Scaffold_13	Curated	gene	24230815	24230893	.	+	.	ID=GENM_115;Name=GENM_115;Note=O1-2;
Scaffold_13	Curated	gene	24266823	24273107	.	-	.	ID=GENM_116;Name=GENM_116;Note=O1-2;
Scaffold_13	Curated	exon	24273019	24273107	.	-	.	ID=GENM_116;Parent=GENM_116;
Scaffold_13	Curated	exon	24269045	24269112	.	-	.	ID=GENM_116;Parent=GENM_116;
Scaffold_13	Curated	exon	24266823	24266922	.	-	.	ID=GENM_116;Parent=GENM_116;
Scaffold_13	Curated	gene	27661238	27666142	.	+	.	ID=GENM_117;Name=GENM_117;Note=Kazal_protease_inhibitor-1;
Scaffold_13	Curated	exon	27661238	27661280	.	+	.	ID=GENM_117;Parent=GENM_117;
Scaffold_13	Curated	exon	27664774	27664897	.	+	.	ID=GENM_117;Parent=GENM_117;
Scaffold_13	Curated	exon	27665422	27665582	.	+	.	ID=GENM_117;Parent=GENM_117;
Scaffold_13	Curated	exon	27666088	27666142	.	+	.	ID=GENM_117;Parent=GENM_117;
Scaffold_13	Curated	gene	34441722	34445507	.	-	.	ID=GENM_118;Name=GENM_118;Note=Conodipine-3;
Scaffold_13	Curated	exon	34445298	34445507	.	-	.	ID=GENM_118;Parent=GENM_118;
Scaffold_13	Curated	exon	34441722	34441959	.	-	.	ID=GENM_118;Parent=GENM_118;
Scaffold_13	Curated	gene	36262482	36271090	.	+	.	ID=GENM_119;Name=GENM_119;Note=Insulin-related_peptide_2;
Scaffold_13	Curated	exon	36262482	36262725	.	+	.	ID=GENM_119;Parent=GENM_119;
Scaffold_13	Curated	exon	36270912	36271090	.	+	.	ID=GENM_119;Parent=GENM_119;
Scaffold_13	Curated	gene	38350701	38361203	.	+	.	ID=GENM_120;Name=GENM_120;Note=H-1b;
Scaffold_13	Curated	exon	38350701	38350772	.	+	.	ID=GENM_120;Parent=GENM_120;
Scaffold_13	Curated	exon	38355474	38355540	.	+	.	ID=GENM_120;Parent=GENM_120;
Scaffold_13	Curated	exon	38361083	38361203	.	+	.	ID=GENM_120;Parent=GENM_120;
Scaffold_13	Curated	gene	38469063	38470846	.	+	.	ID=GENM_121;Name=GENM_121;Note=Kazal_protease_inhibitor-1;
Scaffold_13	Curated	exon	38469063	38469105	.	+	.	ID=GENM_121;Parent=GENM_121;
Scaffold_13	Curated	exon	38470136	38470252	.	+	.	ID=GENM_121;Parent=GENM_121;
Scaffold_13	Curated	exon	38470688	38470846	.	+	.	ID=GENM_121;Parent=GENM_121;
Scaffold_13	Curated	gene	38565483	38572131	.	-	.	ID=GENM_122;Name=GENM_122;Note=Kazal_protease_inhibitor-1;
Scaffold_13	Curated	exon	38572089	38572131	.	-	.	ID=GENM_122;Parent=GENM_122;
Scaffold_13	Curated	exon	38571001	38571118	.	-	.	ID=GENM_122;Parent=GENM_122;
Scaffold_13	Curated	exon	38570386	38570544	.	-	.	ID=GENM_122;Parent=GENM_122;
Scaffold_13	Curated	exon	38565483	38565546	.	-	.	ID=GENM_122;Parent=GENM_122;
Scaffold_13	Curated	gene	43926098	43931235	.	+	.	ID=GENM_123;Name=GENM_123;Note=Kazal_protease_inhibitor-1;
Scaffold_13	Curated	exon	43926098	43926144	.	+	.	ID=GENM_123;Parent=GENM_123;
Scaffold_13	Curated	exon	43928320	43928448	.	+	.	ID=GENM_123;Parent=GENM_123;
Scaffold_13	Curated	exon	43931083	43931235	.	+	.	ID=GENM_123;Parent=GENM_123;
Scaffold_13	Curated	gene	43940474	43944873	.	-	.	ID=GENM_124;Name=GENM_124;Note=Kazal_protease_inhibitor-1;
Scaffold_13	Curated	exon	43944831	43944873	.	-	.	ID=GENM_124;Parent=GENM_124;
Scaffold_13	Curated	exon	43943515	43943638	.	-	.	ID=GENM_124;Parent=GENM_124;
Scaffold_13	Curated	exon	43942285	43942446	.	-	.	ID=GENM_124;Parent=GENM_124;
Scaffold_13	Curated	exon	43940474	43940528	.	-	.	ID=GENM_124;Parent=GENM_124;
Scaffold_13	Curated	gene	65078837	65104470	.	-	.	ID=GENM_125;Name=GENM_125;Note=Conohyaluronidase;
Scaffold_13	Curated	exon	65104346	65104470	.	-	.	ID=GENM_125;Parent=GENM_125;
Scaffold_13	Curated	exon	65078837	65079078	.	-	.	ID=GENM_125;Parent=GENM_125;
Scaffold_13	Curated	exon	65142866	65143042	.	+	.	ID=GENM_126;Name=GENM_126;Note=Conohyaluronidase;
Scaffold_13	Curated	gene	84020240	84033785	.	+	.	ID=GENM_127;Name=GENM_127;Note=H-1a;
Scaffold_13	Curated	exon	84020240	84020314	.	+	.	ID=GENM_127;Parent=GENM_127;
Scaffold_13	Curated	exon	84031160	84031222	.	+	.	ID=GENM_127;Parent=GENM_127;
Scaffold_13	Curated	exon	84033660	84033785	.	+	.	ID=GENM_127;Parent=GENM_127;
Scaffold_13	Curated	gene	88899239	88920989	.	-	.	ID=GENM_128;Name=GENM_128;Note=Conohyaluronidase;
Scaffold_13	Curated	exon	88920863	88920989	.	-	.	ID=GENM_128;Parent=GENM_128;
Scaffold_13	Curated	exon	88917434	88917664	.	-	.	ID=GENM_128;Parent=GENM_128;
Scaffold_13	Curated	exon	88906150	88906397	.	-	.	ID=GENM_128;Parent=GENM_128;
Scaffold_13	Curated	exon	88904310	88904429	.	-	.	ID=GENM_128;Parent=GENM_128;
Scaffold_13	Curated	exon	88903177	88903384	.	-	.	ID=GENM_128;Parent=GENM_128;
Scaffold_13	Curated	exon	88900448	88900627	.	-	.	ID=GENM_128;Parent=GENM_128;
Scaffold_13	Curated	exon	88899239	88899444	.	-	.	ID=GENM_128;Parent=GENM_128;
Scaffold_14	Curated	gene	30089384	30097648	.	-	.	ID=GENM_129;Name=GENM_129;Note=Peptidyl_prolyl_cis-trans_isomerase_B;
Scaffold_14	Curated	exon	30097560	30097648	.	-	.	ID=GENM_129;Parent=GENM_129;
Scaffold_14	Curated	exon	30094784	30094900	.	-	.	ID=GENM_129;Parent=GENM_129;
Scaffold_14	Curated	exon	30093304	30093409	.	-	.	ID=GENM_129;Parent=GENM_129;
Scaffold_14	Curated	exon	30090556	30090740	.	-	.	ID=GENM_129;Parent=GENM_129;
Scaffold_14	Curated	exon	30089384	30089518	.	-	.	ID=GENM_129;Parent=GENM_129;
Scaffold_14	Curated	gene	58978385	58986513	.	+	.	ID=GENM_130;Name=GENM_130;Note=I4;
Scaffold_14	Curated	exon	58978385	58978450	.	+	.	ID=GENM_130;Parent=GENM_130;
Scaffold_14	Curated	exon	58984914	58985043	.	+	.	ID=GENM_130;Parent=GENM_130;
Scaffold_14	Curated	exon	58986419	58986513	.	+	.	ID=GENM_130;Parent=GENM_130;
Scaffold_14	Curated	exon	59119142	59119211	.	-	.	ID=GENM_131;Name=GENM_131;Note=I4;
Scaffold_14	Curated	gene	73508654	73554422	.	-	.	ID=GENM_132;Name=GENM_132;Note=Tand_01;
Scaffold_14	Curated	exon	73554333	73554422	.	-	.	ID=GENM_132;Parent=GENM_132;
Scaffold_14	Curated	exon	73508654	73508809	.	-	.	ID=GENM_132;Parent=GENM_132;
Scaffold_14	Curated	gene	73886999	73887153	.	+	.	ID=GENM_133;Name=GENM_133;Note=Tand_01;
Scaffold_14	Curated	gene	73891995	73912954	.	-	.	ID=GENM_134;Name=GENM_134;Note=Tand_01;
Scaffold_14	Curated	exon	73912854	73912954	.	-	.	ID=GENM_134;Parent=GENM_134;
Scaffold_14	Curated	exon	73909917	73910071	.	-	.	ID=GENM_134;Parent=GENM_134;
Scaffold_14	Curated	exon	73905052	73905152	.	-	.	ID=GENM_134;Parent=GENM_134;
Scaffold_14	Curated	exon	73891995	73892060	.	-	.	ID=GENM_134;Parent=GENM_134;
Scaffold_14	Curated	gene	84614759	84653141	.	+	.	ID=GENM_135;Name=GENM_135;Note=PDI-A3;
Scaffold_14	Curated	exon	84614759	84614943	.	+	.	ID=GENM_135;Parent=GENM_135;
Scaffold_14	Curated	exon	84618397	84618487	.	+	.	ID=GENM_135;Parent=GENM_135;
Scaffold_14	Curated	exon	84619433	84619550	.	+	.	ID=GENM_135;Parent=GENM_135;
Scaffold_14	Curated	exon	84623816	84623926	.	+	.	ID=GENM_135;Parent=GENM_135;
Scaffold_14	Curated	exon	84624570	84624695	.	+	.	ID=GENM_135;Parent=GENM_135;
Scaffold_14	Curated	exon	84627199	84627314	.	+	.	ID=GENM_135;Parent=GENM_135;
Scaffold_14	Curated	exon	84632189	84632315	.	+	.	ID=GENM_135;Parent=GENM_135;
Scaffold_14	Curated	exon	84633923	84634105	.	+	.	ID=GENM_135;Parent=GENM_135;
Scaffold_14	Curated	exon	84634575	84634677	.	+	.	ID=GENM_135;Parent=GENM_135;
Scaffold_14	Curated	exon	84637192	84637319	.	+	.	ID=GENM_135;Parent=GENM_135;
Scaffold_14	Curated	exon	84649834	84649914	.	+	.	ID=GENM_135;Parent=GENM_135;
Scaffold_14	Curated	exon	84651391	84651450	.	+	.	ID=GENM_135;Parent=GENM_135;
Scaffold_14	Curated	exon	84653016	84653141	.	+	.	ID=GENM_135;Parent=GENM_135;
Scaffold_15	Curated	gene	6880384	6893172	.	-	.	ID=GENM_136;Name=GENM_136;Note=Peptidyl_prolyl_cis-trans_isomerase_B;
Scaffold_15	Curated	exon	6892993	6893172	.	-	.	ID=GENM_136;Parent=GENM_136;
Scaffold_15	Curated	exon	6886774	6886981	.	-	.	ID=GENM_136;Parent=GENM_136;
Scaffold_15	Curated	exon	6885970	6886089	.	-	.	ID=GENM_136;Parent=GENM_136;
Scaffold_15	Curated	exon	6880384	6880664	.	-	.	ID=GENM_136;Parent=GENM_136;
Scaffold_15	Curated	gene	86216642	86220033	.	+	.	ID=GENM_137;Name=GENM_137;Note=T-1;
Scaffold_15	Curated	exon	86216642	86216705	.	+	.	ID=GENM_137;Parent=GENM_137;
Scaffold_15	Curated	exon	86219989	86220033	.	+	.	ID=GENM_137;Parent=GENM_137;
Scaffold_15	Curated	gene	86253268	86260724	.	+	.	ID=GENM_138;Name=GENM_138;Note=T-1;
Scaffold_15	Curated	exon	86253268	86253331	.	+	.	ID=GENM_138;Parent=GENM_138;
Scaffold_15	Curated	exon	86260688	86260724	.	+	.	ID=GENM_138;Parent=GENM_138;
Scaffold_15	Curated	gene	86376044	86376110	.	-	.	ID=GENM_139;Name=GENM_139;Note=T-1;
Scaffold_15	Curated	gene	87482216	87491956	.	-	.	ID=GENM_140;Name=GENM_140;Note=T-1;
Scaffold_15	Curated	exon	87491893	87491956	.	-	.	ID=GENM_140;Parent=GENM_140;
Scaffold_15	Curated	exon	87487851	87487895	.	-	.	ID=GENM_140;Parent=GENM_140;
Scaffold_15	Curated	exon	87482216	87482291	.	-	.	ID=GENM_140;Parent=GENM_140;
Scaffold_15	Curated	gene	96015158	96020728	.	+	.	ID=GENM_141;Name=GENM_141;Note=T-1;
Scaffold_15	Curated	exon	96015158	96015221	.	+	.	ID=GENM_141;Parent=GENM_141;
Scaffold_15	Curated	exon	96017288	96017334	.	+	.	ID=GENM_141;Parent=GENM_141;
Scaffold_15	Curated	exon	96020655	96020728	.	+	.	ID=GENM_141;Parent=GENM_141;
Scaffold_16	Curated	gene	30565052	30568926	.	-	.	ID=GENM_142;Name=GENM_142;Note=Ferritin;
Scaffold_16	Curated	exon	30568822	30568926	.	-	.	ID=GENM_142;Parent=GENM_142;
Scaffold_16	Curated	exon	30567795	30567941	.	-	.	ID=GENM_142;Parent=GENM_142;
Scaffold_16	Curated	exon	30566068	30566193	.	-	.	ID=GENM_142;Parent=GENM_142;
Scaffold_16	Curated	exon	30565052	30565189	.	-	.	ID=GENM_142;Parent=GENM_142;
Scaffold_16	Curated	gene	35446461	35453655	.	-	.	ID=GENM_143;Name=GENM_143;Note=Ferritin;
Scaffold_16	Curated	exon	35453545	35453655	.	-	.	ID=GENM_143;Parent=GENM_143;
Scaffold_16	Curated	exon	35448911	35449057	.	-	.	ID=GENM_143;Parent=GENM_143;
Scaffold_16	Curated	exon	35448229	35448354	.	-	.	ID=GENM_143;Parent=GENM_143;
Scaffold_16	Curated	exon	35446461	35446595	.	-	.	ID=GENM_143;Parent=GENM_143;
Scaffold_16	Curated	exon	40209269	40209347	.	-	.	ID=GENM_144;Name=GENM_144;Note=Cerm_04;
Scaffold_16	Curated	gene	40732729	40732807	.	-	.	ID=GENM_145;Name=GENM_145;Note=Cerm_04;
Scaffold_16	Curated	gene	40741151	40753894	.	-	.	ID=GENM_146;Name=GENM_146;Note=Cerm_04;
Scaffold_16	Curated	exon	40753816	40753894	.	-	.	ID=GENM_146;Parent=GENM_146;
Scaffold_16	Curated	exon	40751585	40751642	.	-	.	ID=GENM_146;Parent=GENM_146;
Scaffold_16	Curated	exon	40747071	40747134	.	-	.	ID=GENM_146;Parent=GENM_146;
Scaffold_16	Curated	exon	40741151	40741180	.	-	.	ID=GENM_146;Parent=GENM_146;
Scaffold_16	Curated	gene	40754026	40754104	.	-	.	ID=GENM_147;Name=GENM_147;Note=Cerm_04;
Scaffold_16	Curated	gene	40805001	40817148	.	-	.	ID=GENM_148;Name=GENM_148;Note=Cerm_04;
Scaffold_16	Curated	exon	40817091	40817148	.	-	.	ID=GENM_148;Parent=GENM_148;
Scaffold_16	Curated	exon	40811345	40811411	.	-	.	ID=GENM_148;Parent=GENM_148;
Scaffold_16	Curated	exon	40805001	40805030	.	-	.	ID=GENM_148;Parent=GENM_148;
Scaffold_16	Curated	exon	40819761	40819818	.	+	.	ID=GENM_149;Name=GENM_149;Note=Cerm_04;
Scaffold_16	Curated	gene	43018613	43020987	.	-	.	ID=GENM_150;Name=GENM_150;Note=Insulin-related_peptide1;
Scaffold_16	Curated	exon	43020744	43020987	.	-	.	ID=GENM_150;Parent=GENM_150;
Scaffold_16	Curated	exon	43018613	43018821	.	-	.	ID=GENM_150;Parent=GENM_150;
Scaffold_16	Curated	gene	46220698	46222068	.	+	.	ID=GENM_151;Name=GENM_151;Note=Rimp_03;
Scaffold_16	Curated	exon	46220698	46220773	.	+	.	ID=GENM_151;Parent=GENM_151;
Scaffold_16	Curated	exon	46221927	46222068	.	+	.	ID=GENM_151;Parent=GENM_151;
Scaffold_16	Curated	gene	74117919	74141339	.	+	.	ID=GENM_152;Name=GENM_152;Note=Conkunitzin-12;
Scaffold_16	Curated	exon	74117919	74117986	.	+	.	ID=GENM_152;Parent=GENM_152;
Scaffold_16	Curated	exon	74132342	74132507	.	+	.	ID=GENM_152;Parent=GENM_152;
Scaffold_16	Curated	exon	74141177	74141339	.	+	.	ID=GENM_152;Parent=GENM_152;
Scaffold_16	Curated	exon	74165138	74165207	.	-	.	ID=GENM_153;Name=GENM_153;Note=Conkunitzin-12;
Scaffold_16	Curated	gene	74176803	74190660	.	-	.	ID=GENM_154;Name=GENM_154;Note=Conkunitzin-12;
Scaffold_16	Curated	exon	74190591	74190660	.	-	.	ID=GENM_154;Parent=GENM_154;
Scaffold_16	Curated	exon	74176803	74176963	.	-	.	ID=GENM_154;Parent=GENM_154;
Scaffold_16	Curated	gene	74516363	74534861	.	-	.	ID=GENM_155;Name=GENM_155;Note=Conkunitzin-3;
Scaffold_16	Curated	exon	74534777	74534861	.	-	.	ID=GENM_155;Parent=GENM_155;
Scaffold_16	Curated	exon	74521583	74521744	.	-	.	ID=GENM_155;Parent=GENM_155;
Scaffold_16	Curated	exon	74516363	74516393	.	-	.	ID=GENM_155;Parent=GENM_155;
Scaffold_16	Curated	gene	78661892	78663913	.	-	.	ID=GENM_156;Name=GENM_156;Note=O2-4_Contryphan;
Scaffold_16	Curated	exon	78663833	78663913	.	-	.	ID=GENM_156;Parent=GENM_156;
Scaffold_16	Curated	exon	78661892	78661952	.	-	.	ID=GENM_156;Parent=GENM_156;
Scaffold_16	Curated	gene	78680864	78736707	.	+	.	ID=GENM_157;Name=GENM_157;Note=O2-4_Contryphan;
Scaffold_16	Curated	exon	78680864	78680945	.	+	.	ID=GENM_157;Parent=GENM_157;
Scaffold_16	Curated	exon	78736649	78736707	.	+	.	ID=GENM_157;Parent=GENM_157;
Scaffold_16	Curated	exon	78753488	78753571	.	+	.	ID=GENM_158;Name=GENM_158;Note=O2-4_Contryphan;
Scaffold_16	Curated	gene	78755428	78758490	.	+	.	ID=GENM_159;Name=GENM_159;Note=O2-4_Contryphan;
Scaffold_16	Curated	exon	78755428	78755503	.	+	.	ID=GENM_159;Parent=GENM_159;
Scaffold_16	Curated	exon	78758430	78758490	.	+	.	ID=GENM_159;Parent=GENM_159;
Scaffold_16	Curated	gene	81381645	81386850	.	+	.	ID=GENM_160;Name=GENM_160;Note=Conkunitzin-3;
Scaffold_16	Curated	exon	81381645	81381726	.	+	.	ID=GENM_160;Parent=GENM_160;
Scaffold_16	Curated	exon	81386684	81386850	.	+	.	ID=GENM_160;Parent=GENM_160;
Scaffold_16	Curated	gene	81387468	81387614	.	+	.	ID=GENM_161;Name=GENM_161;Note=Conkunitzin-3;
Scaffold_16	Curated	gene	81392936	81393106	.	+	.	ID=GENM_162;Name=GENM_162;Note=Conkunitzin-3;
Scaffold_16	Curated	gene	81393701	81393867	.	+	.	ID=GENM_163;Name=GENM_163;Note=Conkunitzin-3;
Scaffold_16	Curated	exon	81404861	81404939	.	+	.	ID=GENM_164;Name=GENM_164;Note=Conkunitzin-3;
Scaffold_16	Curated	gene	81423744	81423910	.	-	.	ID=GENM_165;Name=GENM_165;Note=Conkunitzin-3;
Scaffold_16	Curated	gene	81424578	81424739	.	-	.	ID=GENM_166;Name=GENM_166;Note=Conkunitzin-3;
Scaffold_16	Curated	gene	81425406	81425564	.	-	.	ID=GENM_167;Name=GENM_167;Note=Conkunitzin-3;
Scaffold_16	Curated	gene	81435072	81439654	.	-	.	ID=GENM_168;Name=GENM_168;Note=Conkunitzin-3;
Scaffold_16	Curated	exon	81439573	81439654	.	-	.	ID=GENM_168;Parent=GENM_168;
Scaffold_16	Curated	exon	81435072	81435236	.	-	.	ID=GENM_168;Parent=GENM_168;
Scaffold_16	Curated	exon	81465083	81465160	.	-	.	ID=GENM_169;Name=GENM_169;Note=Conkunitzin-3;
Scaffold_16	Curated	gene	81590277	81592627	.	-	.	ID=GENM_170;Name=GENM_170;Note=Insulin-related_peptide3;
Scaffold_16	Curated	exon	81592359	81592627	.	-	.	ID=GENM_170;Parent=GENM_170;
Scaffold_16	Curated	exon	81590277	81590550	.	-	.	ID=GENM_170;Parent=GENM_170;
Scaffold_16	Curated	gene	81713839	81713867	.	+	.	ID=GENM_171;Name=GENM_171;Note=Insulin-related_peptide3;
Scaffold_16	Curated	gene	92254109	92254210	.	+	.	ID=GENM_172;Name=GENM_172;Note=O2-2_Contryphan;
Scaffold_16	Curated	gene	92697760	92706682	.	+	.	ID=GENM_173;Name=GENM_173;Note=O2-2_Contryphan;
Scaffold_16	Curated	exon	92697760	92697841	.	+	.	ID=GENM_173;Parent=GENM_173;
Scaffold_16	Curated	exon	92706629	92706682	.	+	.	ID=GENM_173;Parent=GENM_173;
Scaffold_16	Curated	exon	92714567	92714642	.	-	.	ID=GENM_174;Name=GENM_174;Note=O2-2_Contryphan;
Scaffold_16	Curated	gene	92719689	92727464	.	+	.	ID=GENM_175;Name=GENM_175;Note=O2-2_Contryphan;
Scaffold_16	Curated	exon	92719689	92719760	.	+	.	ID=GENM_175;Parent=GENM_175;
Scaffold_16	Curated	exon	92725786	92725845	.	+	.	ID=GENM_175;Parent=GENM_175;
Scaffold_16	Curated	exon	92727371	92727464	.	+	.	ID=GENM_175;Parent=GENM_175;
Scaffold_16	Curated	gene	92774928	92782251	.	+	.	ID=GENM_176;Name=GENM_176;Note=O2-2_Contryphan;
Scaffold_16	Curated	exon	92774928	92775009	.	+	.	ID=GENM_176;Parent=GENM_176;
Scaffold_16	Curated	exon	92780488	92780548	.	+	.	ID=GENM_176;Parent=GENM_176;
Scaffold_16	Curated	exon	92782159	92782251	.	+	.	ID=GENM_176;Parent=GENM_176;
Scaffold_16	Curated	gene	92831565	92839418	.	-	.	ID=GENM_177;Name=GENM_177;Note=O2-2_Contryphan;
Scaffold_16	Curated	exon	92839343	92839418	.	-	.	ID=GENM_177;Parent=GENM_177;
Scaffold_16	Curated	exon	92835095	92835155	.	-	.	ID=GENM_177;Parent=GENM_177;
Scaffold_16	Curated	exon	92831565	92831667	.	-	.	ID=GENM_177;Parent=GENM_177;
Scaffold_16	Curated	gene	92892784	92899559	.	+	.	ID=GENM_178;Name=GENM_178;Note=O2-2_Contryphan;
Scaffold_16	Curated	exon	92892784	92892859	.	+	.	ID=GENM_178;Parent=GENM_178;
Scaffold_16	Curated	exon	92899499	92899559	.	+	.	ID=GENM_178;Parent=GENM_178;
Scaffold_16	Curated	gene	92937845	92946297	.	+	.	ID=GENM_179;Name=GENM_179;Note=O2-2_Contryphan;
Scaffold_16	Curated	exon	92937845	92937921	.	+	.	ID=GENM_179;Parent=GENM_179;
Scaffold_16	Curated	exon	92944567	92944628	.	+	.	ID=GENM_179;Parent=GENM_179;
Scaffold_16	Curated	exon	92946223	92946297	.	+	.	ID=GENM_179;Parent=GENM_179;
Scaffold_16	Curated	exon	93289497	93289572	.	+	.	ID=GENM_180;Name=GENM_180;Note=O2-2_Contryphan;
Scaffold_17	Curated	gene	41943870	41988613	.	-	.	ID=GENM_181;Name=GENM_181;Note=Cver_07;
Scaffold_17	Curated	exon	41988487	41988613	.	-	.	ID=GENM_181;Parent=GENM_181;
Scaffold_17	Curated	exon	41977826	41977908	.	-	.	ID=GENM_181;Parent=GENM_181;
Scaffold_17	Curated	exon	41958284	41958450	.	-	.	ID=GENM_181;Parent=GENM_181;
Scaffold_17	Curated	exon	41943870	41944087	.	-	.	ID=GENM_181;Parent=GENM_181;
Scaffold_17	Curated	gene	44315201	44330239	.	-	.	ID=GENM_182;Name=GENM_182;Note=O2-1_Contryphan;
Scaffold_17	Curated	exon	44330164	44330239	.	-	.	ID=GENM_182;Parent=GENM_182;
Scaffold_17	Curated	exon	44320016	44320079	.	-	.	ID=GENM_182;Parent=GENM_182;
Scaffold_17	Curated	exon	44315201	44315321	.	-	.	ID=GENM_182;Parent=GENM_182;
Scaffold_17	Curated	gene	78552587	78552639	.	+	.	ID=GENM_183;Name=GENM_183;Note=Conkunitzin-9;
Scaffold_17	Curated	gene	78586132	78590072	.	+	.	ID=GENM_184;Name=GENM_184;Note=Conkunitzin-9;
Scaffold_17	Curated	exon	78586132	78586204	.	+	.	ID=GENM_184;Parent=GENM_184;
Scaffold_17	Curated	exon	78586907	78587054	.	+	.	ID=GENM_184;Parent=GENM_184;
Scaffold_17	Curated	exon	78590044	78590072	.	+	.	ID=GENM_184;Parent=GENM_184;
Scaffold_18	Curated	gene	4480351	4503150	.	-	.	ID=GENM_185;Name=GENM_185;Note=Cerm_11;
Scaffold_18	Curated	exon	4503093	4503150	.	-	.	ID=GENM_185;Parent=GENM_185;
Scaffold_18	Curated	exon	4499338	4499374	.	-	.	ID=GENM_185;Parent=GENM_185;
Scaffold_18	Curated	exon	4496084	4496152	.	-	.	ID=GENM_185;Parent=GENM_185;
Scaffold_18	Curated	exon	4480351	4480377	.	-	.	ID=GENM_185;Parent=GENM_185;
Scaffold_18	Curated	gene	7236043	7242202	.	+	.	ID=GENM_186;Name=GENM_186;Note=Rmil_02;
Scaffold_18	Curated	exon	7236043	7236100	.	+	.	ID=GENM_186;Parent=GENM_186;
Scaffold_18	Curated	exon	7240922	7240955	.	+	.	ID=GENM_186;Parent=GENM_186;
Scaffold_18	Curated	exon	7242110	7242202	.	+	.	ID=GENM_186;Parent=GENM_186;
Scaffold_18	Curated	gene	27944744	27969856	.	+	.	ID=GENM_187;Name=GENM_187;Note=Cerm_11;
Scaffold_18	Curated	exon	27944744	27944801	.	+	.	ID=GENM_187;Parent=GENM_187;
Scaffold_18	Curated	exon	27964149	27964182	.	+	.	ID=GENM_187;Parent=GENM_187;
Scaffold_18	Curated	exon	27969028	27969159	.	+	.	ID=GENM_187;Parent=GENM_187;
Scaffold_18	Curated	exon	27969826	27969856	.	+	.	ID=GENM_187;Parent=GENM_187;
Scaffold_18	Curated	gene	28644509	28644614	.	-	.	ID=GENM_188;Name=GENM_188;Note=O1-3;
Scaffold_18	Curated	gene	38173073	38173177	.	-	.	ID=GENM_189;Name=GENM_189;Note=Tpra_06;
Scaffold_18	Curated	gene	56185391	56194839	.	-	.	ID=GENM_190;Name=GENM_190;Note=Cerm_02;
Scaffold_18	Curated	exon	56194806	56194839	.	-	.	ID=GENM_190;Parent=GENM_190;
Scaffold_18	Curated	exon	56185391	56185463	.	-	.	ID=GENM_190;Parent=GENM_190;
Scaffold_18	Curated	gene	72224929	72226616	.	-	.	ID=GENM_191;Name=GENM_191;Note=U-2;
Scaffold_18	Curated	exon	72226550	72226616	.	-	.	ID=GENM_191;Parent=GENM_191;
Scaffold_18	Curated	exon	72224929	72224961	.	-	.	ID=GENM_191;Parent=GENM_191;
Scaffold_18	Curated	gene	72239897	72239930	.	+	.	ID=GENM_192;Name=GENM_192;Note=U-1a;
Scaffold_18	Curated	exon	72276186	72276251	.	-	.	ID=GENM_193;Name=GENM_193;Note=U-2;
Scaffold_18	Curated	exon	72433527	72433592	.	-	.	ID=GENM_194;Name=GENM_194;Note=U-1a;
Scaffold_18	Curated	gene	72471748	72471814	.	-	.	ID=GENM_195;Name=GENM_195;Note=U-1a;
Scaffold_18	Curated	gene	72683020	72683123	.	+	.	ID=GENM_196;Name=GENM_196;Note=U-2;
Scaffold_18	Curated	gene	72985713	72992148	.	+	.	ID=GENM_197;Name=GENM_197;Note=D2;
Scaffold_18	Curated	exon	72985713	72985788	.	+	.	ID=GENM_197;Parent=GENM_197;
Scaffold_18	Curated	exon	72990545	72990614	.	+	.	ID=GENM_197;Parent=GENM_197;
Scaffold_18	Curated	exon	72992034	72992148	.	+	.	ID=GENM_197;Parent=GENM_197;
Scaffold_18	Curated	gene	81263841	81263943	.	-	.	ID=GENM_198;Name=GENM_198;Note=Rmil_02;
Scaffold_18	Curated	gene	81400842	81421699	.	-	.	ID=GENM_199;Name=GENM_199;Note=Rmil_02;
Scaffold_18	Curated	exon	81421642	81421699	.	-	.	ID=GENM_199;Parent=GENM_199;
Scaffold_18	Curated	exon	81400842	81400943	.	-	.	ID=GENM_199;Parent=GENM_199;
Scaffold_18	Curated	gene	81440857	81440908	.	+	.	ID=GENM_200;Name=GENM_200;Note=Rmil_02;
Scaffold_18	Curated	gene	81511532	81525473	.	+	.	ID=GENM_201;Name=GENM_201;Note=Rmil_02;
Scaffold_18	Curated	exon	81511532	81511583	.	+	.	ID=GENM_201;Parent=GENM_201;
Scaffold_18	Curated	exon	81514680	81514713	.	+	.	ID=GENM_201;Parent=GENM_201;
Scaffold_18	Curated	exon	81525368	81525473	.	+	.	ID=GENM_201;Parent=GENM_201;
Scaffold_19	Curated	gene	27249812	27250114	.	+	.	ID=GENM_202;Name=GENM_202;Note=B1_Conantokin_No_Framework;
Scaffold_19	Curated	gene	49458380	49458460	.	-	.	ID=GENM_203;Name=GENM_203;Note=P-1a;
Scaffold_19	Curated	gene	49551701	49585692	.	-	.	ID=GENM_204;Name=GENM_204;Note=P-1a;
Scaffold_19	Curated	exon	49585623	49585692	.	-	.	ID=GENM_204;Parent=GENM_204;
Scaffold_19	Curated	exon	49581792	49581870	.	-	.	ID=GENM_204;Parent=GENM_204;
Scaffold_19	Curated	exon	49551701	49551821	.	-	.	ID=GENM_204;Parent=GENM_204;
Scaffold_19	Curated	gene	49610982	49616897	.	-	.	ID=GENM_205;Name=GENM_205;Note=P-1a;
Scaffold_19	Curated	exon	49616828	49616897	.	-	.	ID=GENM_205;Parent=GENM_205;
Scaffold_19	Curated	exon	49610982	49611060	.	-	.	ID=GENM_205;Parent=GENM_205;
Scaffold_19	Curated	gene	49703650	49711176	.	+	.	ID=GENM_206;Name=GENM_206;Note=P-1a;
Scaffold_19	Curated	exon	49703650	49703718	.	+	.	ID=GENM_206;Parent=GENM_206;
Scaffold_19	Curated	exon	49707841	49707873	.	+	.	ID=GENM_206;Parent=GENM_206;
Scaffold_19	Curated	exon	49711056	49711176	.	+	.	ID=GENM_206;Parent=GENM_206;
Scaffold_19	Curated	gene	49731248	49738530	.	-	.	ID=GENM_207;Name=GENM_207;Note=P-1a;
Scaffold_19	Curated	exon	49738459	49738530	.	-	.	ID=GENM_207;Parent=GENM_207;
Scaffold_19	Curated	exon	49734718	49734790	.	-	.	ID=GENM_207;Parent=GENM_207;
Scaffold_19	Curated	exon	49731248	49731368	.	-	.	ID=GENM_207;Parent=GENM_207;
Scaffold_20	Curated	gene	4698865	4720579	.	+	.	ID=GENM_208;Name=GENM_208;Note=O1-2;
Scaffold_20	Curated	exon	4698865	4698943	.	+	.	ID=GENM_208;Parent=GENM_208;
Scaffold_20	Curated	exon	4713197	4713257	.	+	.	ID=GENM_208;Parent=GENM_208;
Scaffold_20	Curated	exon	4720465	4720579	.	+	.	ID=GENM_208;Parent=GENM_208;
Scaffold_20	Curated	gene	4782903	4798447	.	-	.	ID=GENM_209;Name=GENM_209;Note=O1-2;
Scaffold_20	Curated	exon	4798369	4798447	.	-	.	ID=GENM_209;Parent=GENM_209;
Scaffold_20	Curated	exon	4786561	4786621	.	-	.	ID=GENM_209;Parent=GENM_209;
Scaffold_20	Curated	exon	4782903	4783011	.	-	.	ID=GENM_209;Parent=GENM_209;
Scaffold_20	Curated	gene	15684502	15697825	.	-	.	ID=GENM_210;Name=GENM_210;Note=O1-2;
Scaffold_20	Curated	exon	15697748	15697825	.	-	.	ID=GENM_210;Parent=GENM_210;
Scaffold_20	Curated	exon	15689131	15689188	.	-	.	ID=GENM_210;Parent=GENM_210;
Scaffold_20	Curated	exon	15684502	15684613	.	-	.	ID=GENM_210;Parent=GENM_210;
Scaffold_20	Curated	gene	35485170	35495886	.	-	.	ID=GENM_211;Name=GENM_211;Note=O1-2;
Scaffold_20	Curated	exon	35495805	35495886	.	-	.	ID=GENM_211;Parent=GENM_211;
Scaffold_20	Curated	exon	35485699	35485759	.	-	.	ID=GENM_211;Parent=GENM_211;
Scaffold_20	Curated	exon	35485170	35485305	.	-	.	ID=GENM_211;Parent=GENM_211;
Scaffold_20	Curated	gene	35519641	35519722	.	-	.	ID=GENM_212;Name=GENM_212;Note=O1-2;
Scaffold_20	Curated	gene	36691505	36696566	.	+	.	ID=GENM_213;Name=GENM_213;Note=Con-ikot-ikot-6;
Scaffold_20	Curated	exon	36691505	36691628	.	+	.	ID=GENM_213;Parent=GENM_213;
Scaffold_20	Curated	exon	36692730	36692767	.	+	.	ID=GENM_213;Parent=GENM_213;
Scaffold_20	Curated	exon	36696439	36696566	.	+	.	ID=GENM_213;Parent=GENM_213;
Scaffold_20	Curated	exon	38031531	38031685	.	+	.	ID=GENM_214;Name=GENM_214;Note=Conkunitzin-2;
Scaffold_20	Curated	gene	38089393	38094297	.	+	.	ID=GENM_215;Name=GENM_215;Note=Conkunitzin-2;
Scaffold_20	Curated	exon	38089393	38089560	.	+	.	ID=GENM_215;Parent=GENM_215;
Scaffold_20	Curated	exon	38094116	38094297	.	+	.	ID=GENM_215;Parent=GENM_215;
Scaffold_20	Curated	gene	38102063	38105973	.	-	.	ID=GENM_216;Name=GENM_216;Note=Conkunitzin-2;
Scaffold_20	Curated	exon	38105916	38105973	.	-	.	ID=GENM_216;Parent=GENM_216;
Scaffold_20	Curated	exon	38103681	38103848	.	-	.	ID=GENM_216;Parent=GENM_216;
Scaffold_20	Curated	exon	38102063	38102235	.	-	.	ID=GENM_216;Parent=GENM_216;
Scaffold_20	Curated	gene	40927207	40933054	.	-	.	ID=GENM_217;Name=GENM_217;Note=Conkunitzin-2;
Scaffold_20	Curated	exon	40932982	40933054	.	-	.	ID=GENM_217;Parent=GENM_217;
Scaffold_20	Curated	exon	40930793	40930960	.	-	.	ID=GENM_217;Parent=GENM_217;
Scaffold_20	Curated	exon	40927207	40927385	.	-	.	ID=GENM_217;Parent=GENM_217;
Scaffold_20	Curated	gene	43598689	43606223	.	-	.	ID=GENM_218;Name=GENM_218;Note=O1-2;
Scaffold_20	Curated	exon	43606163	43606223	.	-	.	ID=GENM_218;Parent=GENM_218;
Scaffold_20	Curated	exon	43598689	43598824	.	-	.	ID=GENM_218;Parent=GENM_218;
Scaffold_20	Curated	gene	43988098	43993755	.	-	.	ID=GENM_219;Name=GENM_219;Note=Ggeo04;
Scaffold_20	Curated	exon	43993640	43993755	.	-	.	ID=GENM_219;Parent=GENM_219;
Scaffold_20	Curated	exon	43989782	43989840	.	-	.	ID=GENM_219;Parent=GENM_219;
Scaffold_20	Curated	exon	43988098	43988213	.	-	.	ID=GENM_219;Parent=GENM_219;
Scaffold_20	Curated	gene	48921237	48926376	.	+	.	ID=GENM_220;Name=GENM_220;Note=O1-6;
Scaffold_20	Curated	exon	48921237	48921315	.	+	.	ID=GENM_220;Parent=GENM_220;
Scaffold_20	Curated	exon	48926325	48926376	.	+	.	ID=GENM_220;Parent=GENM_220;
Scaffold_20	Curated	gene	49018778	49029807	.	+	.	ID=GENM_221;Name=GENM_221;Note=O1-6;
Scaffold_20	Curated	exon	49018778	49018855	.	+	.	ID=GENM_221;Parent=GENM_221;
Scaffold_20	Curated	exon	49023300	49023353	.	+	.	ID=GENM_221;Parent=GENM_221;
Scaffold_20	Curated	exon	49029707	49029807	.	+	.	ID=GENM_221;Parent=GENM_221;
Scaffold_20	Curated	gene	49628057	49634117	.	-	.	ID=GENM_222;Name=GENM_222;Note=O1-2;
Scaffold_20	Curated	exon	49634032	49634117	.	-	.	ID=GENM_222;Parent=GENM_222;
Scaffold_20	Curated	exon	49628057	49628117	.	-	.	ID=GENM_222;Parent=GENM_222;
Scaffold_20	Curated	gene	57482885	57482924	.	+	.	ID=GENM_223;Name=GENM_223;Note=Elevenin;
Scaffold_20	Curated	gene	61427017	61444032	.	-	.	ID=GENM_224;Name=GENM_224;Note=O1-2;
Scaffold_20	Curated	exon	61443954	61444032	.	-	.	ID=GENM_224;Parent=GENM_224;
Scaffold_20	Curated	exon	61435385	61435434	.	-	.	ID=GENM_224;Parent=GENM_224;
Scaffold_20	Curated	exon	61427017	61427118	.	-	.	ID=GENM_224;Parent=GENM_224;
Scaffold_20	Curated	gene	61491116	61491218	.	+	.	ID=GENM_225;Name=GENM_225;Note=O1-2;
Scaffold_20	Curated	gene	62818455	62824619	.	-	.	ID=GENM_226;Name=GENM_226;Note=Ferritin;
Scaffold_20	Curated	exon	62824521	62824619	.	-	.	ID=GENM_226;Parent=GENM_226;
Scaffold_20	Curated	exon	62822226	62822376	.	-	.	ID=GENM_226;Parent=GENM_226;
Scaffold_20	Curated	exon	62820378	62820499	.	-	.	ID=GENM_226;Parent=GENM_226;
Scaffold_20	Curated	exon	62818455	62818604	.	-	.	ID=GENM_226;Parent=GENM_226;
Scaffold_20	Curated	gene	66212500	66250205	.	+	.	ID=GENM_227;Name=GENM_227;Note=O1-2;
Scaffold_20	Curated	exon	66212500	66212578	.	+	.	ID=GENM_227;Parent=GENM_227;
Scaffold_20	Curated	exon	66216982	66217029	.	+	.	ID=GENM_227;Parent=GENM_227;
Scaffold_20	Curated	exon	66250113	66250205	.	+	.	ID=GENM_227;Parent=GENM_227;
Scaffold_20	Curated	gene	66267299	66278327	.	-	.	ID=GENM_228;Name=GENM_228;Note=O1-2;
Scaffold_20	Curated	exon	66278252	66278327	.	-	.	ID=GENM_228;Parent=GENM_228;
Scaffold_20	Curated	exon	66273768	66273826	.	-	.	ID=GENM_228;Parent=GENM_228;
Scaffold_20	Curated	exon	66267299	66267398	.	-	.	ID=GENM_228;Parent=GENM_228;
Scaffold_20	Curated	gene	66365798	66367001	.	-	.	ID=GENM_229;Name=GENM_229;Note=O1-2;
Scaffold_20	Curated	exon	66366953	66367001	.	-	.	ID=GENM_229;Parent=GENM_229;
Scaffold_20	Curated	exon	66365798	66365873	.	-	.	ID=GENM_229;Parent=GENM_229;
Scaffold_20	Curated	gene	66394862	66408551	.	+	.	ID=GENM_230;Name=GENM_230;Note=O1-2;
Scaffold_20	Curated	exon	66394862	66394937	.	+	.	ID=GENM_230;Parent=GENM_230;
Scaffold_20	Curated	exon	66407131	66407177	.	+	.	ID=GENM_230;Parent=GENM_230;
Scaffold_20	Curated	exon	66408450	66408551	.	+	.	ID=GENM_230;Parent=GENM_230;
Scaffold_20	Curated	gene	68304233	68329227	.	-	.	ID=GENM_231;Name=GENM_231;Note=O1-2;
Scaffold_20	Curated	exon	68329167	68329227	.	-	.	ID=GENM_231;Parent=GENM_231;
Scaffold_20	Curated	exon	68304233	68304338	.	-	.	ID=GENM_231;Parent=GENM_231;
Scaffold_21	Curated	gene	45124776	45126688	.	-	.	ID=GENM_232;Name=GENM_232;Note=Insulin-related_peptide4;
Scaffold_21	Curated	exon	45126521	45126688	.	-	.	ID=GENM_232;Parent=GENM_232;
Scaffold_21	Curated	exon	45124776	45124948	.	-	.	ID=GENM_232;Parent=GENM_232;
Scaffold_21	Curated	gene	45168943	45172581	.	+	.	ID=GENM_233;Name=GENM_233;Note=Insulin-related_peptide4;
Scaffold_21	Curated	exon	45168943	45169022	.	+	.	ID=GENM_233;Parent=GENM_233;
Scaffold_21	Curated	exon	45172501	45172581	.	+	.	ID=GENM_233;Parent=GENM_233;
Scaffold_21	Curated	gene	45201627	45203539	.	-	.	ID=GENM_234;Name=GENM_234;Note=Insulin-related_peptide4;
Scaffold_21	Curated	exon	45203461	45203539	.	-	.	ID=GENM_234;Parent=GENM_234;
Scaffold_21	Curated	exon	45201627	45201778	.	-	.	ID=GENM_234;Parent=GENM_234;
Scaffold_21	Curated	gene	45261635	45263379	.	+	.	ID=GENM_235;Name=GENM_235;Note=Insulin-related_peptide4;
Scaffold_21	Curated	exon	45261635	45261800	.	+	.	ID=GENM_235;Parent=GENM_235;
Scaffold_21	Curated	exon	45263216	45263379	.	+	.	ID=GENM_235;Parent=GENM_235;
Scaffold_21	Curated	gene	74482179	74482251	.	-	.	ID=GENM_236;Name=GENM_236;Note=Rmil_01;
Scaffold_21	Curated	gene	74489936	74489989	.	-	.	ID=GENM_237;Name=GENM_237;Note=Rmil_01;
Scaffold_21	Curated	exon	74663698	74663770	.	-	.	ID=GENM_238;Name=GENM_238;Note=Rmil_01;
Scaffold_21	Curated	gene	74732627	74732730	.	-	.	ID=GENM_239;Name=GENM_239;Note=Rmil_01;
Scaffold_21	Curated	gene	74816832	74888976	.	-	.	ID=GENM_240;Name=GENM_240;Note=Rmil_01;
Scaffold_21	Curated	exon	74888904	74888976	.	-	.	ID=GENM_240;Parent=GENM_240;
Scaffold_21	Curated	exon	74829682	74829735	.	-	.	ID=GENM_240;Parent=GENM_240;
Scaffold_21	Curated	exon	74816832	74816970	.	-	.	ID=GENM_240;Parent=GENM_240;
Scaffold_22	Curated	gene	63141749	63147859	.	+	.	ID=GENM_241;Name=GENM_241;Note=L;
Scaffold_22	Curated	exon	63141749	63141835	.	+	.	ID=GENM_241;Parent=GENM_241;
Scaffold_22	Curated	exon	63143320	63143372	.	+	.	ID=GENM_241;Parent=GENM_241;
Scaffold_22	Curated	exon	63147779	63147859	.	+	.	ID=GENM_241;Parent=GENM_241;
Scaffold_23	Curated	gene	718869	723658	.	-	.	ID=GENM_242;Name=GENM_242;Note=Pmag_02;
Scaffold_23	Curated	exon	723619	723658	.	-	.	ID=GENM_242;Parent=GENM_242;
Scaffold_23	Curated	exon	720344	720491	.	-	.	ID=GENM_242;Parent=GENM_242;
Scaffold_23	Curated	exon	718869	718947	.	-	.	ID=GENM_242;Parent=GENM_242;
Scaffold_23	Curated	gene	742166	746948	.	-	.	ID=GENM_243;Name=GENM_243;Note=Pmag_02;
Scaffold_23	Curated	exon	746910	746948	.	-	.	ID=GENM_243;Parent=GENM_243;
Scaffold_23	Curated	exon	743197	743350	.	-	.	ID=GENM_243;Parent=GENM_243;
Scaffold_23	Curated	exon	742166	742244	.	-	.	ID=GENM_243;Parent=GENM_243;
Scaffold_23	Curated	gene	14057427	14068249	.	-	.	ID=GENM_244;Name=GENM_244;Note=I2-2;
Scaffold_23	Curated	exon	14068195	14068249	.	-	.	ID=GENM_244;Parent=GENM_244;
Scaffold_23	Curated	exon	14059943	14060033	.	-	.	ID=GENM_244;Parent=GENM_244;
Scaffold_23	Curated	exon	14057427	14057496	.	-	.	ID=GENM_244;Parent=GENM_244;
Scaffold_23	Curated	gene	36526029	36556307	.	+	.	ID=GENM_245;Name=GENM_245;Note=I2-1;
Scaffold_23	Curated	exon	36526029	36526088	.	+	.	ID=GENM_245;Parent=GENM_245;
Scaffold_23	Curated	exon	36551480	36551576	.	+	.	ID=GENM_245;Parent=GENM_245;
Scaffold_23	Curated	exon	36556252	36556307	.	+	.	ID=GENM_245;Parent=GENM_245;
Scaffold_23	Curated	gene	36563024	36596224	.	+	.	ID=GENM_246;Name=GENM_246;Note=I2-1;
Scaffold_23	Curated	exon	36563024	36563124	.	+	.	ID=GENM_246;Parent=GENM_246;
Scaffold_23	Curated	exon	36596175	36596224	.	+	.	ID=GENM_246;Parent=GENM_246;
Scaffold_23	Curated	gene	36629304	36644624	.	-	.	ID=GENM_247;Name=GENM_247;Note=I2-1;
Scaffold_23	Curated	exon	36644531	36644624	.	-	.	ID=GENM_247;Parent=GENM_247;
Scaffold_23	Curated	exon	36629304	36629360	.	-	.	ID=GENM_247;Parent=GENM_247;
Scaffold_23	Curated	gene	36824406	36824465	.	-	.	ID=GENM_248;Name=GENM_248;Note=I2-1;
Scaffold_23	Curated	gene	51591583	51606994	.	-	.	ID=GENM_249;Name=GENM_249;Note=I2-2;
Scaffold_23	Curated	exon	51606935	51606994	.	-	.	ID=GENM_249;Parent=GENM_249;
Scaffold_23	Curated	exon	51604467	51604581	.	-	.	ID=GENM_249;Parent=GENM_249;
Scaffold_23	Curated	exon	51591583	51591614	.	-	.	ID=GENM_249;Parent=GENM_249;
Scaffold_24	Curated	gene	17868601	17874209	.	-	.	ID=GENM_250;Name=GENM_250;Note=Ggeo03-1;
Scaffold_24	Curated	exon	17874156	17874209	.	-	.	ID=GENM_250;Parent=GENM_250;
Scaffold_24	Curated	exon	17871591	17871624	.	-	.	ID=GENM_250;Parent=GENM_250;
Scaffold_24	Curated	exon	17868601	17868683	.	-	.	ID=GENM_250;Parent=GENM_250;
Scaffold_24	Curated	gene	19671622	19706048	.	-	.	ID=GENM_251;Name=GENM_251;Note=O2-2_Contryphan;
Scaffold_24	Curated	exon	19705972	19706048	.	-	.	ID=GENM_251;Parent=GENM_251;
Scaffold_24	Curated	exon	19671622	19671723	.	-	.	ID=GENM_251;Parent=GENM_251;
Scaffold_24	Curated	gene	49560776	49560882	.	+	.	ID=GENM_252;Name=GENM_252;Note=Y-1;
Scaffold_24	Curated	gene	49648838	49656063	.	+	.	ID=GENM_253;Name=GENM_253;Note=Y-1;
Scaffold_24	Curated	exon	49648838	49648910	.	+	.	ID=GENM_253;Parent=GENM_253;
Scaffold_24	Curated	exon	49651184	49651229	.	+	.	ID=GENM_253;Parent=GENM_253;
Scaffold_24	Curated	exon	49655960	49656063	.	+	.	ID=GENM_253;Parent=GENM_253;
Scaffold_25	Curated	gene	12734631	12739949	.	-	.	ID=GENM_254;Name=GENM_254;Note=Kazal_protease_inhibitor-2;
Scaffold_25	Curated	exon	12739916	12739949	.	-	.	ID=GENM_254;Parent=GENM_254;
Scaffold_25	Curated	exon	12736215	12736350	.	-	.	ID=GENM_254;Parent=GENM_254;
Scaffold_25	Curated	exon	12734631	12734673	.	-	.	ID=GENM_254;Parent=GENM_254;
Scaffold_25	Curated	exon	12745275	12745308	.	-	.	ID=GENM_255;Name=GENM_255;Note=Kazal_protease_inhibitor-2;
Scaffold_25	Curated	gene	17849905	17865962	.	-	.	ID=GENM_256;Name=GENM_256;Note=T-1;
Scaffold_25	Curated	exon	17865896	17865962	.	-	.	ID=GENM_256;Parent=GENM_256;
Scaffold_25	Curated	exon	17863547	17863585	.	-	.	ID=GENM_256;Parent=GENM_256;
Scaffold_25	Curated	exon	17849905	17849973	.	-	.	ID=GENM_256;Parent=GENM_256;
Scaffold_25	Curated	gene	22481716	22494795	.	-	.	ID=GENM_257;Name=GENM_257;Note=Cver_06;
Scaffold_25	Curated	exon	22494709	22494795	.	-	.	ID=GENM_257;Parent=GENM_257;
Scaffold_25	Curated	exon	22481716	22481748	.	-	.	ID=GENM_257;Parent=GENM_257;
Scaffold_25	Curated	gene	22639474	22659077	.	+	.	ID=GENM_258;Name=GENM_258;Note=Cver_06;
Scaffold_25	Curated	exon	22639474	22639569	.	+	.	ID=GENM_258;Parent=GENM_258;
Scaffold_25	Curated	exon	22658926	22659077	.	+	.	ID=GENM_258;Parent=GENM_258;
Scaffold_25	Curated	gene	42090332	42126167	.	-	.	ID=GENM_259;Name=GENM_259;Note=Conodipine-2;
Scaffold_25	Curated	exon	42125975	42126167	.	-	.	ID=GENM_259;Parent=GENM_259;
Scaffold_25	Curated	exon	42090332	42090687	.	-	.	ID=GENM_259;Parent=GENM_259;
Scaffold_25	Curated	gene	42160870	42166568	.	+	.	ID=GENM_260;Name=GENM_260;Note=Conodipine-2;
Scaffold_25	Curated	exon	42160870	42161057	.	+	.	ID=GENM_260;Parent=GENM_260;
Scaffold_25	Curated	exon	42166215	42166568	.	+	.	ID=GENM_260;Parent=GENM_260;
Scaffold_25	Curated	gene	42193273	42202357	.	-	.	ID=GENM_261;Name=GENM_261;Note=Conodipine-2;
Scaffold_25	Curated	exon	42202169	42202357	.	-	.	ID=GENM_261;Parent=GENM_261;
Scaffold_25	Curated	exon	42193273	42193632	.	-	.	ID=GENM_261;Parent=GENM_261;
Scaffold_25	Curated	gene	53408589	53429940	.	-	.	ID=GENM_262;Name=GENM_262;Note=E-2;
Scaffold_25	Curated	exon	53429843	53429940	.	-	.	ID=GENM_262;Parent=GENM_262;
Scaffold_25	Curated	exon	53408589	53408741	.	-	.	ID=GENM_262;Parent=GENM_262;
Scaffold_25	Curated	gene	53672795	53677259	.	+	.	ID=GENM_263;Name=GENM_263;Note=E-1;
Scaffold_25	Curated	exon	53672795	53672893	.	+	.	ID=GENM_263;Parent=GENM_263;
Scaffold_25	Curated	exon	53677113	53677259	.	+	.	ID=GENM_263;Parent=GENM_263;
Scaffold_25	Curated	gene	53692150	53698051	.	+	.	ID=GENM_264;Name=GENM_264;Note=E-1;
Scaffold_25	Curated	exon	53692150	53692246	.	+	.	ID=GENM_264;Parent=GENM_264;
Scaffold_25	Curated	exon	53696457	53696600	.	+	.	ID=GENM_264;Parent=GENM_264;
Scaffold_25	Curated	exon	53698027	53698051	.	+	.	ID=GENM_264;Parent=GENM_264;
Scaffold_25	Curated	gene	67049231	67066542	.	+	.	ID=GENM_265;Name=GENM_265;Note=P-1a;
Scaffold_25	Curated	exon	67049231	67049307	.	+	.	ID=GENM_265;Parent=GENM_265;
Scaffold_25	Curated	exon	67066401	67066542	.	+	.	ID=GENM_265;Parent=GENM_265;
Scaffold_26	Curated	gene	37512365	37569065	.	-	.	ID=GENM_266;Name=GENM_266;Note=PDI-A5;
Scaffold_26	Curated	exon	37569018	37569065	.	-	.	ID=GENM_266;Parent=GENM_266;
Scaffold_26	Curated	exon	37566059	37566188	.	-	.	ID=GENM_266;Parent=GENM_266;
Scaffold_26	Curated	exon	37565170	37565261	.	-	.	ID=GENM_266;Parent=GENM_266;
Scaffold_26	Curated	exon	37564011	37564048	.	-	.	ID=GENM_266;Parent=GENM_266;
Scaffold_26	Curated	exon	37561523	37561568	.	-	.	ID=GENM_266;Parent=GENM_266;
Scaffold_26	Curated	exon	37552042	37552134	.	-	.	ID=GENM_266;Parent=GENM_266;
Scaffold_26	Curated	exon	37550493	37550553	.	-	.	ID=GENM_266;Parent=GENM_266;
Scaffold_26	Curated	exon	37548383	37548542	.	-	.	ID=GENM_266;Parent=GENM_266;
Scaffold_26	Curated	exon	37547234	37547302	.	-	.	ID=GENM_266;Parent=GENM_266;
Scaffold_26	Curated	exon	37536989	37537123	.	-	.	ID=GENM_266;Parent=GENM_266;
Scaffold_26	Curated	exon	37536125	37536287	.	-	.	ID=GENM_266;Parent=GENM_266;
Scaffold_26	Curated	exon	37534704	37534769	.	-	.	ID=GENM_266;Parent=GENM_266;
Scaffold_26	Curated	exon	37533856	37533995	.	-	.	ID=GENM_266;Parent=GENM_266;
Scaffold_26	Curated	exon	37532085	37532159	.	-	.	ID=GENM_266;Parent=GENM_266;
Scaffold_26	Curated	exon	37531460	37531588	.	-	.	ID=GENM_266;Parent=GENM_266;
Scaffold_26	Curated	exon	37530798	37530987	.	-	.	ID=GENM_266;Parent=GENM_266;
Scaffold_26	Curated	exon	37527893	37527960	.	-	.	ID=GENM_266;Parent=GENM_266;
Scaffold_26	Curated	exon	37527133	37527215	.	-	.	ID=GENM_266;Parent=GENM_266;
Scaffold_26	Curated	exon	37525799	37525867	.	-	.	ID=GENM_266;Parent=GENM_266;
Scaffold_26	Curated	exon	37523277	37523416	.	-	.	ID=GENM_266;Parent=GENM_266;
Scaffold_26	Curated	exon	37519573	37519735	.	-	.	ID=GENM_266;Parent=GENM_266;
Scaffold_26	Curated	exon	37512365	37512461	.	-	.	ID=GENM_266;Parent=GENM_266;
Scaffold_26	Curated	gene	58739715	58739824	.	-	.	ID=GENM_267;Name=GENM_267;Note=F-3;
Scaffold_26	Curated	gene	58805912	58806075	.	+	.	ID=GENM_268;Name=GENM_268;Note=F-1;
Scaffold_26	Curated	gene	58830130	58833732	.	+	.	ID=GENM_269;Name=GENM_269;Note=F-1;
Scaffold_26	Curated	exon	58830130	58830280	.	+	.	ID=GENM_269;Parent=GENM_269;
Scaffold_26	Curated	exon	58833627	58833732	.	+	.	ID=GENM_269;Parent=GENM_269;
Scaffold_26	Curated	gene	64618294	64621745	.	-	.	ID=GENM_270;Name=GENM_270;Note=Conkunitzin-5;
Scaffold_26	Curated	exon	64621700	64621745	.	-	.	ID=GENM_270;Parent=GENM_270;
Scaffold_26	Curated	exon	64620013	64620053	.	-	.	ID=GENM_270;Parent=GENM_270;
Scaffold_26	Curated	exon	64619227	64619306	.	-	.	ID=GENM_270;Parent=GENM_270;
Scaffold_26	Curated	exon	64618294	64618470	.	-	.	ID=GENM_270;Parent=GENM_270;
Scaffold_27	Curated	gene	2884677	2901425	.	+	.	ID=GENM_271;Name=GENM_271;Note=N-2;
Scaffold_27	Curated	exon	2884677	2884749	.	+	.	ID=GENM_271;Parent=GENM_271;
Scaffold_27	Curated	exon	2887972	2888041	.	+	.	ID=GENM_271;Parent=GENM_271;
Scaffold_27	Curated	exon	2901269	2901425	.	+	.	ID=GENM_271;Parent=GENM_271;
Scaffold_27	Curated	gene	2917627	2932990	.	-	.	ID=GENM_272;Name=GENM_272;Note=N-2;
Scaffold_27	Curated	exon	2932918	2932990	.	-	.	ID=GENM_272;Parent=GENM_272;
Scaffold_27	Curated	exon	2928320	2928385	.	-	.	ID=GENM_272;Parent=GENM_272;
Scaffold_27	Curated	exon	2917627	2917784	.	-	.	ID=GENM_272;Parent=GENM_272;
Scaffold_27	Curated	gene	24996352	25010014	.	+	.	ID=GENM_273;Name=GENM_273;Note=Rimp_01;
Scaffold_27	Curated	exon	24996352	24996432	.	+	.	ID=GENM_273;Parent=GENM_273;
Scaffold_27	Curated	exon	25004293	25004367	.	+	.	ID=GENM_273;Parent=GENM_273;
Scaffold_27	Curated	exon	25009943	25010014	.	+	.	ID=GENM_273;Parent=GENM_273;
Scaffold_27	Curated	gene	25018330	25033732	.	-	.	ID=GENM_274;Name=GENM_274;Note=Rimp_01;
Scaffold_27	Curated	exon	25033650	25033732	.	-	.	ID=GENM_274;Parent=GENM_274;
Scaffold_27	Curated	exon	25029607	25029764	.	-	.	ID=GENM_274;Parent=GENM_274;
Scaffold_27	Curated	exon	25018330	25018406	.	-	.	ID=GENM_274;Parent=GENM_274;
Scaffold_27	Curated	exon	25111219	25111286	.	+	.	ID=GENM_275;Name=GENM_275;Note=Rimp_01;
Scaffold_28	Curated	gene	724336	730283	.	+	.	ID=GENM_276;Name=GENM_276;Note=O1-3;
Scaffold_28	Curated	exon	724336	724397	.	+	.	ID=GENM_276;Parent=GENM_276;
Scaffold_28	Curated	exon	730228	730283	.	+	.	ID=GENM_276;Parent=GENM_276;
Scaffold_28	Curated	gene	739333	744864	.	-	.	ID=GENM_277;Name=GENM_277;Note=O1-3;
Scaffold_28	Curated	exon	744789	744864	.	-	.	ID=GENM_277;Parent=GENM_277;
Scaffold_28	Curated	exon	739333	739393	.	-	.	ID=GENM_277;Parent=GENM_277;
Scaffold_28	Curated	gene	2054542	2077618	.	+	.	ID=GENM_278;Name=GENM_278;Note=PDI-A6;
Scaffold_28	Curated	exon	2054542	2054548	.	+	.	ID=GENM_278;Parent=GENM_278;
Scaffold_28	Curated	exon	2059117	2059267	.	+	.	ID=GENM_278;Parent=GENM_278;
Scaffold_28	Curated	exon	2060804	2060861	.	+	.	ID=GENM_278;Parent=GENM_278;
Scaffold_28	Curated	exon	2062812	2062938	.	+	.	ID=GENM_278;Parent=GENM_278;
Scaffold_28	Curated	exon	2065872	2065997	.	+	.	ID=GENM_278;Parent=GENM_278;
Scaffold_28	Curated	exon	2066807	2067024	.	+	.	ID=GENM_278;Parent=GENM_278;
Scaffold_28	Curated	exon	2069644	2069791	.	+	.	ID=GENM_278;Parent=GENM_278;
Scaffold_28	Curated	exon	2073189	2073346	.	+	.	ID=GENM_278;Parent=GENM_278;
Scaffold_28	Curated	exon	2074633	2074705	.	+	.	ID=GENM_278;Parent=GENM_278;
Scaffold_28	Curated	exon	2075717	2075802	.	+	.	ID=GENM_278;Parent=GENM_278;
Scaffold_28	Curated	exon	2076355	2076451	.	+	.	ID=GENM_278;Parent=GENM_278;
Scaffold_28	Curated	exon	2077556	2077618	.	+	.	ID=GENM_278;Parent=GENM_278;
Scaffold_28	Curated	gene	9335046	9335151	.	+	.	ID=GENM_279;Name=GENM_279;Note=O1-2;
Scaffold_28	Curated	gene	14068013	14081467	.	-	.	ID=GENM_280;Name=GENM_280;Note=Cerm_19;
Scaffold_28	Curated	exon	14081359	14081467	.	-	.	ID=GENM_280;Parent=GENM_280;
Scaffold_28	Curated	exon	14068013	14068251	.	-	.	ID=GENM_280;Parent=GENM_280;
Scaffold_28	Curated	gene	22653782	22653877	.	-	.	ID=GENM_281;Name=GENM_281;Note=O1-3;
Scaffold_28	Curated	gene	22659600	22676489	.	.	.	ID=GENM_282;Name=GENM_282;Note=O1-3;
Scaffold_28	Curated	exon	22676408	22676489	.	-	.	ID=GENM_282;Parent=GENM_282;
Scaffold_28	Curated	exon	22659600	22659678	.	-	.	ID=GENM_282;Parent=GENM_282;
Scaffold_28	Curated	exon	22663954	22664059	.	+	.	ID=GENM_282;Parent=GENM_282;
Scaffold_28	Curated	gene	26222445	26232793	.	-	.	ID=GENM_283;Name=GENM_283;Note=O1-3;
Scaffold_28	Curated	exon	26232717	26232793	.	-	.	ID=GENM_283;Parent=GENM_283;
Scaffold_28	Curated	exon	26222445	26222525	.	-	.	ID=GENM_283;Parent=GENM_283;
Scaffold_28	Curated	gene	26250067	26250148	.	-	.	ID=GENM_284;Name=GENM_284;Note=O1-3;
Scaffold_28	Curated	gene	29370082	29385159	.	-	.	ID=GENM_285;Name=GENM_285;Note=O1-3;
Scaffold_28	Curated	exon	29385081	29385159	.	-	.	ID=GENM_285;Parent=GENM_285;
Scaffold_28	Curated	exon	29377741	29377805	.	-	.	ID=GENM_285;Parent=GENM_285;
Scaffold_28	Curated	exon	29370082	29370181	.	-	.	ID=GENM_285;Parent=GENM_285;
Scaffold_28	Curated	gene	30708709	30714028	.	+	.	ID=GENM_286;Name=GENM_286;Note=O1-3;
Scaffold_28	Curated	exon	30708709	30708787	.	+	.	ID=GENM_286;Parent=GENM_286;
Scaffold_28	Curated	exon	30713967	30714028	.	+	.	ID=GENM_286;Parent=GENM_286;
Scaffold_28	Curated	gene	30727653	30735784	.	+	.	ID=GENM_287;Name=GENM_287;Note=O1-3;
Scaffold_28	Curated	exon	30727653	30727731	.	+	.	ID=GENM_287;Parent=GENM_287;
Scaffold_28	Curated	exon	30732917	30732977	.	+	.	ID=GENM_287;Parent=GENM_287;
Scaffold_28	Curated	exon	30735679	30735784	.	+	.	ID=GENM_287;Parent=GENM_287;
Scaffold_28	Curated	gene	30762131	30769462	.	-	.	ID=GENM_288;Name=GENM_288;Note=O1-3;
Scaffold_28	Curated	exon	30769380	30769462	.	-	.	ID=GENM_288;Parent=GENM_288;
Scaffold_28	Curated	exon	30765151	30765192	.	-	.	ID=GENM_288;Parent=GENM_288;
Scaffold_28	Curated	exon	30762131	30762169	.	-	.	ID=GENM_288;Parent=GENM_288;
Scaffold_29	Curated	gene	12937494	12937554	.	-	.	ID=GENM_289;Name=GENM_289;Note=O1-3;
Scaffold_29	Curated	exon	12948626	12948686	.	+	.	ID=GENM_290;Name=GENM_290;Note=O1-3;
Scaffold_29	Curated	gene	14667322	14667422	.	-	.	ID=GENM_291;Name=GENM_291;Note=Rimp_02;
Scaffold_29	Curated	gene	14715237	14728720	.	+	.	ID=GENM_292;Name=GENM_292;Note=Rimp_02;
Scaffold_29	Curated	exon	14715237	14715310	.	+	.	ID=GENM_292;Parent=GENM_292;
Scaffold_29	Curated	exon	14720699	14720766	.	+	.	ID=GENM_292;Parent=GENM_292;
Scaffold_29	Curated	exon	14728589	14728720	.	+	.	ID=GENM_292;Parent=GENM_292;
Scaffold_29	Curated	exon	19161835	19161891	.	+	.	ID=GENM_293;Name=GENM_293;Note=O1-9;
Scaffold_29	Curated	gene	19248919	19257673	.	+	.	ID=GENM_294;Name=GENM_294;Note=O1-9;
Scaffold_29	Curated	exon	19248919	19249003	.	+	.	ID=GENM_294;Parent=GENM_294;
Scaffold_29	Curated	exon	19250170	19250230	.	+	.	ID=GENM_294;Parent=GENM_294;
Scaffold_29	Curated	exon	19257568	19257673	.	+	.	ID=GENM_294;Parent=GENM_294;
Scaffold_29	Curated	exon	34697821	34697882	.	+	.	ID=GENM_295;Name=GENM_295;Note=PDI-A5;
Scaffold_29	Curated	gene	40352927	40359394	.	+	.	ID=GENM_296;Name=GENM_296;Note=Q-1a;
Scaffold_29	Curated	exon	40352927	40352996	.	+	.	ID=GENM_296;Parent=GENM_296;
Scaffold_29	Curated	exon	40356262	40356331	.	+	.	ID=GENM_296;Parent=GENM_296;
Scaffold_29	Curated	exon	40359265	40359394	.	+	.	ID=GENM_296;Parent=GENM_296;
Scaffold_29	Curated	gene	40969935	40974295	.	+	.	ID=GENM_297;Name=GENM_297;Note=V-1a;
Scaffold_29	Curated	exon	40969935	40969999	.	+	.	ID=GENM_297;Parent=GENM_297;
Scaffold_29	Curated	exon	40971877	40971930	.	+	.	ID=GENM_297;Parent=GENM_297;
Scaffold_29	Curated	exon	40974205	40974295	.	+	.	ID=GENM_297;Parent=GENM_297;
Scaffold_29	Curated	gene	41027733	41029564	.	-	.	ID=GENM_298;Name=GENM_298;Note=V-1a;
Scaffold_29	Curated	exon	41029499	41029564	.	-	.	ID=GENM_298;Parent=GENM_298;
Scaffold_29	Curated	exon	41027733	41027785	.	-	.	ID=GENM_298;Parent=GENM_298;
Scaffold_29	Curated	exon	41039630	41039695	.	-	.	ID=GENM_299;Name=GENM_299;Note=V-1a;
Scaffold_29	Curated	exon	41149576	41149635	.	+	.	ID=GENM_300;Name=GENM_300;Note=V-1a;
Scaffold_29	Curated	gene	41177690	41187966	.	+	.	ID=GENM_301;Name=GENM_301;Note=V-1a;
Scaffold_29	Curated	exon	41177690	41177756	.	+	.	ID=GENM_301;Parent=GENM_301;
Scaffold_29	Curated	exon	41180317	41180368	.	+	.	ID=GENM_301;Parent=GENM_301;
Scaffold_29	Curated	exon	41187849	41187966	.	+	.	ID=GENM_301;Parent=GENM_301;
Scaffold_29	Curated	gene	41280187	41285525	.	-	.	ID=GENM_302;Name=GENM_302;Note=V-1a;
Scaffold_29	Curated	exon	41285459	41285525	.	-	.	ID=GENM_302;Parent=GENM_302;
Scaffold_29	Curated	exon	41283634	41283685	.	-	.	ID=GENM_302;Parent=GENM_302;
Scaffold_29	Curated	exon	41280187	41280286	.	-	.	ID=GENM_302;Parent=GENM_302;
Scaffold_29	Curated	gene	41344016	41353344	.	+	.	ID=GENM_303;Name=GENM_303;Note=V-1a;
Scaffold_29	Curated	exon	41344016	41344082	.	+	.	ID=GENM_303;Parent=GENM_303;
Scaffold_29	Curated	exon	41347130	41347182	.	+	.	ID=GENM_303;Parent=GENM_303;
Scaffold_29	Curated	exon	41353227	41353344	.	+	.	ID=GENM_303;Parent=GENM_303;
Scaffold_29	Curated	gene	46090448	46090691	.	-	.	ID=GENM_304;Name=GENM_304;Note=J-2;
Scaffold_29	Curated	gene	46116798	46117044	.	-	.	ID=GENM_305;Name=GENM_305;Note=J-2;
Scaffold_29	Curated	exon	47094709	47094790	.	+	.	ID=GENM_306;Name=GENM_306;Note=O1-2;
Scaffold_29	Curated	exon	47142969	47143051	.	+	.	ID=GENM_307;Name=GENM_307;Note=O1-2;
Scaffold_29	Curated	gene	49573005	49573240	.	+	.	ID=GENM_308;Name=GENM_308;Note=J-2;
Scaffold_29	Curated	gene	49604899	49605138	.	+	.	ID=GENM_309;Name=GENM_309;Note=J-2;
Scaffold_29	Curated	gene	50043561	50043627	.	+	.	ID=GENM_310;Name=GENM_310;Note=V-1a;
Scaffold_29	Curated	gene	58788103	58788228	.	+	.	ID=GENM_311;Name=GENM_311;Note=Q-3;
Scaffold_29	Curated	exon	59024266	59024314	.	+	.	ID=GENM_312;Name=GENM_312;Note=Q-3;
Scaffold_29	Curated	gene	59036557	59042931	.	-	.	ID=GENM_313;Name=GENM_313;Note=Q-3;
Scaffold_29	Curated	exon	59042868	59042931	.	-	.	ID=GENM_313;Parent=GENM_313;
Scaffold_29	Curated	exon	59036557	59036617	.	-	.	ID=GENM_313;Parent=GENM_313;
Scaffold_30	Curated	gene	23551810	23658955	.	-	.	ID=GENM_314;Name=GENM_314;Note=O1-8;
Scaffold_30	Curated	exon	23658884	23658955	.	-	.	ID=GENM_314;Parent=GENM_314;
Scaffold_30	Curated	exon	23551810	23551918	.	-	.	ID=GENM_314;Parent=GENM_314;
Scaffold_30	Curated	gene	23668241	23673991	.	+	.	ID=GENM_315;Name=GENM_315;Note=O1-8;
Scaffold_30	Curated	exon	23668241	23668313	.	+	.	ID=GENM_315;Parent=GENM_315;
Scaffold_30	Curated	exon	23672303	23672360	.	+	.	ID=GENM_315;Parent=GENM_315;
Scaffold_30	Curated	exon	23673883	23673991	.	+	.	ID=GENM_315;Parent=GENM_315;
Scaffold_30	Curated	gene	23693969	23711755	.	-	.	ID=GENM_316;Name=GENM_316;Note=O1-8;
Scaffold_30	Curated	exon	23711683	23711755	.	-	.	ID=GENM_316;Parent=GENM_316;
Scaffold_30	Curated	exon	23707196	23707253	.	-	.	ID=GENM_316;Parent=GENM_316;
Scaffold_30	Curated	exon	23693969	23694076	.	-	.	ID=GENM_316;Parent=GENM_316;
Scaffold_30	Curated	gene	26281873	26281914	.	+	.	ID=GENM_317;Name=GENM_317;Note=K;
Scaffold_30	Curated	exon	26332301	26332369	.	+	.	ID=GENM_318;Name=GENM_318;Note=K;
Scaffold_30	Curated	exon	26446979	26447045	.	-	.	ID=GENM_319;Name=GENM_319;Note=K;
Scaffold_30	Curated	gene	48433537	48433662	.	+	.	ID=GENM_320;Name=GENM_320;Note=Unassigned_Superfamily_02;
Scaffold_30	Curated	gene	48567620	48590170	.	-	.	ID=GENM_321;Name=GENM_321;Note=Unassigned_Superfamily_02;
Scaffold_30	Curated	exon	48590086	48590170	.	-	.	ID=GENM_321;Parent=GENM_321;
Scaffold_30	Curated	exon	48583414	48583542	.	-	.	ID=GENM_321;Parent=GENM_321;
Scaffold_30	Curated	exon	48578820	48578936	.	-	.	ID=GENM_321;Parent=GENM_321;
Scaffold_30	Curated	exon	48567620	48567752	.	-	.	ID=GENM_321;Parent=GENM_321;
Scaffold_30	Curated	gene	48622596	48635096	.	-	.	ID=GENM_322;Name=GENM_322;Note=Unassigned_Superfamily_02;
Scaffold_30	Curated	exon	48635012	48635096	.	-	.	ID=GENM_322;Parent=GENM_322;
Scaffold_30	Curated	exon	48625282	48625413	.	-	.	ID=GENM_322;Parent=GENM_322;
Scaffold_30	Curated	exon	48622596	48622709	.	-	.	ID=GENM_322;Parent=GENM_322;
Scaffold_30	Curated	gene	48646486	48651211	.	-	.	ID=GENM_323;Name=GENM_323;Note=Unassigned_Superfamily_02;
Scaffold_30	Curated	exon	48651127	48651211	.	-	.	ID=GENM_323;Parent=GENM_323;
Scaffold_30	Curated	exon	48649438	48649569	.	-	.	ID=GENM_323;Parent=GENM_323;
Scaffold_30	Curated	exon	48647991	48648085	.	-	.	ID=GENM_323;Parent=GENM_323;
Scaffold_30	Curated	exon	48646486	48646611	.	-	.	ID=GENM_323;Parent=GENM_323;
Scaffold_30	Curated	exon	48669953	48670037	.	+	.	ID=GENM_324;Name=GENM_324;Note=Unassigned_Superfamily_02;
Scaffold_30	Curated	gene	48712316	48725677	.	-	.	ID=GENM_325;Name=GENM_325;Note=Con-ikot-ikot-3;
Scaffold_30	Curated	exon	48725593	48725677	.	-	.	ID=GENM_325;Parent=GENM_325;
Scaffold_30	Curated	exon	48724505	48724627	.	-	.	ID=GENM_325;Parent=GENM_325;
Scaffold_30	Curated	exon	48712316	48712442	.	-	.	ID=GENM_325;Parent=GENM_325;
Scaffold_30	Curated	gene	49304935	49305056	.	+	.	ID=GENM_326;Name=GENM_326;Note=A-1_4-7;
Scaffold_30	Curated	exon	49544453	49544516	.	+	.	ID=GENM_327;Name=GENM_327;Note=A2_4-7;
Scaffold_30	Curated	gene	49571517	49597837	.	+	.	ID=GENM_328;Name=GENM_328;Note=A2_4-7;
Scaffold_30	Curated	exon	49571517	49571580	.	+	.	ID=GENM_328;Parent=GENM_328;
Scaffold_30	Curated	exon	49597716	49597837	.	+	.	ID=GENM_328;Parent=GENM_328;
Scaffold_30	Curated	exon	49629281	49629344	.	+	.	ID=GENM_329;Name=GENM_329;Note=A2_4-7;
Scaffold_30	Curated	gene	49658693	49701637	.	+	.	ID=GENM_330;Name=GENM_330;Note=A-1_4-7;
Scaffold_30	Curated	exon	49658693	49658771	.	+	.	ID=GENM_330;Parent=GENM_330;
Scaffold_30	Curated	exon	49701525	49701637	.	+	.	ID=GENM_330;Parent=GENM_330;
Scaffold_30	Curated	gene	49761882	49761960	.	+	.	ID=GENM_331;Name=GENM_331;Note=A-1_4-7;
Scaffold_30	Curated	gene	49914603	49918066	.	+	.	ID=GENM_332;Name=GENM_332;Note=A-1_4-7;
Scaffold_30	Curated	exon	49914603	49914681	.	+	.	ID=GENM_332;Parent=GENM_332;
Scaffold_30	Curated	exon	49917936	49918066	.	+	.	ID=GENM_332;Parent=GENM_332;
Scaffold_30	Curated	gene	49933263	49941216	.	-	.	ID=GENM_333;Name=GENM_333;Note=A-1_4-7;
Scaffold_30	Curated	exon	49941139	49941216	.	-	.	ID=GENM_333;Parent=GENM_333;
Scaffold_30	Curated	exon	49933263	49933393	.	-	.	ID=GENM_333;Parent=GENM_333;
Scaffold_30	Curated	gene	56986296	57004545	.	+	.	ID=GENM_334;Name=GENM_334;Note=Con-ikot-ikot-3;
Scaffold_30	Curated	exon	56986296	56986380	.	+	.	ID=GENM_334;Parent=GENM_334;
Scaffold_30	Curated	exon	56993183	56993304	.	+	.	ID=GENM_334;Parent=GENM_334;
Scaffold_30	Curated	exon	57004423	57004545	.	+	.	ID=GENM_334;Parent=GENM_334;
Scaffold_31	Curated	gene	6715265	6723810	.	-	.	ID=GENM_335;Name=GENM_335;Note=O3-2;
Scaffold_31	Curated	exon	6723735	6723810	.	-	.	ID=GENM_335;Parent=GENM_335;
Scaffold_31	Curated	exon	6722464	6722501	.	-	.	ID=GENM_335;Parent=GENM_335;
Scaffold_31	Curated	exon	6715265	6715366	.	-	.	ID=GENM_335;Parent=GENM_335;
Scaffold_31	Curated	gene	6798535	6810513	.	+	.	ID=GENM_336;Name=GENM_336;Note=O3-2;
Scaffold_31	Curated	exon	6798535	6798608	.	+	.	ID=GENM_336;Parent=GENM_336;
Scaffold_31	Curated	exon	6803244	6803281	.	+	.	ID=GENM_336;Parent=GENM_336;
Scaffold_31	Curated	exon	6810412	6810513	.	+	.	ID=GENM_336;Parent=GENM_336;
Scaffold_31	Curated	gene	6837111	6841632	.	-	.	ID=GENM_337;Name=GENM_337;Note=Cver_02;
Scaffold_31	Curated	exon	6841557	6841632	.	-	.	ID=GENM_337;Parent=GENM_337;
Scaffold_31	Curated	exon	6838384	6838417	.	-	.	ID=GENM_337;Parent=GENM_337;
Scaffold_31	Curated	exon	6837111	6837213	.	-	.	ID=GENM_337;Parent=GENM_337;
Scaffold_31	Curated	gene	7034864	7043682	.	+	.	ID=GENM_338;Name=GENM_338;Note=O3-1;
Scaffold_31	Curated	exon	7034864	7034939	.	+	.	ID=GENM_338;Parent=GENM_338;
Scaffold_31	Curated	exon	7043145	7043210	.	+	.	ID=GENM_338;Parent=GENM_338;
Scaffold_31	Curated	exon	7043595	7043682	.	+	.	ID=GENM_338;Parent=GENM_338;
Scaffold_31	Curated	gene	7075314	7082943	.	+	.	ID=GENM_339;Name=GENM_339;Note=O3-1;
Scaffold_31	Curated	exon	7075314	7075389	.	+	.	ID=GENM_339;Parent=GENM_339;
Scaffold_31	Curated	exon	7080841	7080899	.	+	.	ID=GENM_339;Parent=GENM_339;
Scaffold_31	Curated	exon	7082848	7082943	.	+	.	ID=GENM_339;Parent=GENM_339;
Scaffold_31	Curated	gene	8642236	8665576	.	-	.	ID=GENM_340;Name=GENM_340;Note=Cver_03;
Scaffold_31	Curated	exon	8665501	8665576	.	-	.	ID=GENM_340;Parent=GENM_340;
Scaffold_31	Curated	exon	8649732	8649807	.	-	.	ID=GENM_340;Parent=GENM_340;
Scaffold_31	Curated	exon	8642236	8642353	.	-	.	ID=GENM_340;Parent=GENM_340;
Scaffold_31	Curated	gene	15671771	15683343	.	-	.	ID=GENM_341;Name=GENM_341;Note=O3-WF;
Scaffold_31	Curated	exon	15683268	15683343	.	-	.	ID=GENM_341;Parent=GENM_341;
Scaffold_31	Curated	exon	15681990	15682062	.	-	.	ID=GENM_341;Parent=GENM_341;
Scaffold_31	Curated	exon	15671771	15671843	.	-	.	ID=GENM_341;Parent=GENM_341;
Scaffold_31	Curated	exon	16527282	16527357	.	+	.	ID=GENM_342;Name=GENM_342;Note=O3-2;
Scaffold_31	Curated	gene	19892716	19892764	.	+	.	ID=GENM_343;Name=GENM_343;Note=Cerm_10;
Scaffold_31	Curated	gene	19903507	19903572	.	-	.	ID=GENM_344;Name=GENM_344;Note=Cerm_10;
Scaffold_31	Curated	gene	20354032	20357194	.	+	.	ID=GENM_345;Name=GENM_345;Note=Cerm_10;
Scaffold_31	Curated	exon	20354032	20354098	.	+	.	ID=GENM_345;Parent=GENM_345;
Scaffold_31	Curated	exon	20355316	20355349	.	+	.	ID=GENM_345;Parent=GENM_345;
Scaffold_31	Curated	exon	20357074	20357194	.	+	.	ID=GENM_345;Parent=GENM_345;
Scaffold_31	Curated	gene	22869388	22869580	.	+	.	ID=GENM_346;Name=GENM_346;Note=Ggeo01;
Scaffold_31	Curated	gene	22893501	22893641	.	+	.	ID=GENM_347;Name=GENM_347;Note=Ggeo01;
Scaffold_31	Curated	exon	23744598	23744656	.	-	.	ID=GENM_348;Name=GENM_348;Note=Ggeo01;
Scaffold_31	Curated	gene	23761038	23766400	.	-	.	ID=GENM_349;Name=GENM_349;Note=Ggeo01;
Scaffold_31	Curated	exon	23766343	23766400	.	-	.	ID=GENM_349;Parent=GENM_349;
Scaffold_31	Curated	exon	23761038	23761237	.	-	.	ID=GENM_349;Parent=GENM_349;
Scaffold_31	Curated	exon	23952719	23952802	.	-	.	ID=GENM_350;Name=GENM_350;Note=Ggeo01;
Scaffold_31	Curated	exon	23957899	23957984	.	-	.	ID=GENM_351;Name=GENM_351;Note=Ggeo01;
Scaffold_31	Curated	gene	23970661	23977252	.	+	.	ID=GENM_352;Name=GENM_352;Note=Ggeo01;
Scaffold_31	Curated	exon	23970661	23970718	.	+	.	ID=GENM_352;Parent=GENM_352;
Scaffold_31	Curated	exon	23977077	23977252	.	+	.	ID=GENM_352;Parent=GENM_352;
Scaffold_31	Curated	exon	29879538	29879595	.	-	.	ID=GENM_353;Name=GENM_353;Note=Ggeo01;
Scaffold_31	Curated	gene	32075034	32085314	.	-	.	ID=GENM_354;Name=GENM_354;Note=T-2_WF;
Scaffold_31	Curated	exon	32085252	32085314	.	-	.	ID=GENM_354;Parent=GENM_354;
Scaffold_31	Curated	exon	32081954	32081998	.	-	.	ID=GENM_354;Parent=GENM_354;
Scaffold_31	Curated	exon	32075034	32075123	.	-	.	ID=GENM_354;Parent=GENM_354;
Scaffold_31	Curated	exon	32194587	32194650	.	-	.	ID=GENM_355;Name=GENM_355;Note=T-2;
Scaffold_31	Curated	exon	32257551	32257614	.	-	.	ID=GENM_356;Name=GENM_356;Note=T-2;
Scaffold_31	Curated	gene	32305064	32318452	.	+	.	ID=GENM_357;Name=GENM_357;Note=T-2_WF;
Scaffold_31	Curated	exon	32305064	32305127	.	+	.	ID=GENM_357;Parent=GENM_357;
Scaffold_31	Curated	exon	32315738	32315783	.	+	.	ID=GENM_357;Parent=GENM_357;
Scaffold_31	Curated	exon	32318391	32318452	.	+	.	ID=GENM_357;Parent=GENM_357;
Scaffold_31	Curated	gene	32321948	32335880	.	-	.	ID=GENM_358;Name=GENM_358;Note=T-2;
Scaffold_31	Curated	exon	32335817	32335880	.	-	.	ID=GENM_358;Parent=GENM_358;
Scaffold_31	Curated	exon	32324301	32324344	.	-	.	ID=GENM_358;Parent=GENM_358;
Scaffold_31	Curated	exon	32321948	32322021	.	-	.	ID=GENM_358;Parent=GENM_358;
Scaffold_31	Curated	gene	32358256	32375747	.	+	.	ID=GENM_359;Name=GENM_359;Note=T-2;
Scaffold_31	Curated	exon	32358256	32358319	.	+	.	ID=GENM_359;Parent=GENM_359;
Scaffold_31	Curated	exon	32363423	32363470	.	+	.	ID=GENM_359;Parent=GENM_359;
Scaffold_31	Curated	exon	32375685	32375747	.	+	.	ID=GENM_359;Parent=GENM_359;
Scaffold_31	Curated	gene	40157255	40157318	.	-	.	ID=GENM_360;Name=GENM_360;Note=T-2;
Scaffold_31	Curated	exon	40476977	40477056	.	-	.	ID=GENM_361;Name=GENM_361;Note=T-2_WF;
Scaffold_31	Curated	gene	40478202	40478245	.	-	.	ID=GENM_362;Name=GENM_362;Note=T-2_WF;
Scaffold_31	Curated	exon	40489589	40489678	.	-	.	ID=GENM_363;Name=GENM_363;Note=T-2_WF;
Scaffold_31	Curated	exon	40491106	40491149	.	-	.	ID=GENM_364;Name=GENM_364;Note=T-2_WF;
Scaffold_31	Curated	gene	40499422	40499506	.	-	.	ID=GENM_365;Name=GENM_365;Note=T-2_WF;
Scaffold_31	Curated	exon	40507465	40507551	.	-	.	ID=GENM_366;Name=GENM_366;Note=T-2_WF;
Scaffold_31	Curated	exon	40508839	40508880	.	-	.	ID=GENM_367;Name=GENM_367;Note=T-2_WF;
Scaffold_31	Curated	exon	41028595	41028650	.	-	.	ID=GENM_368;Name=GENM_368;Note=Ggeo01;
Scaffold_31	Curated	gene	54544650	54544694	.	-	.	ID=GENM_369;Name=GENM_369;Note=T-3;
Scaffold_31	Curated	gene	54549591	54549654	.	-	.	ID=GENM_370;Name=GENM_370;Note=T-3;
Scaffold_31	Curated	exon	54556280	54556324	.	-	.	ID=GENM_371;Name=GENM_371;Note=T-3;
Scaffold_31	Curated	gene	54664654	54671407	.	-	.	ID=GENM_372;Name=GENM_372;Note=T-3;
Scaffold_31	Curated	exon	54671363	54671407	.	-	.	ID=GENM_372;Parent=GENM_372;
Scaffold_31	Curated	exon	54664654	54664730	.	-	.	ID=GENM_372;Parent=GENM_372;
Scaffold_31	Curated	gene	54682356	54682394	.	+	.	ID=GENM_373;Name=GENM_373;Note=T-3_WF_or_T-3;
Scaffold_31	Curated	gene	54684050	54692140	.	-	.	ID=GENM_374;Name=GENM_374;Note=T-3;
Scaffold_31	Curated	exon	54692077	54692140	.	-	.	ID=GENM_374;Parent=GENM_374;
Scaffold_31	Curated	exon	54684050	54684094	.	-	.	ID=GENM_374;Parent=GENM_374;
Scaffold_31	Curated	gene	54732520	54740557	.	-	.	ID=GENM_375;Name=GENM_375;Note=T-3;
Scaffold_31	Curated	exon	54740494	54740557	.	-	.	ID=GENM_375;Parent=GENM_375;
Scaffold_31	Curated	exon	54737025	54737069	.	-	.	ID=GENM_375;Parent=GENM_375;
Scaffold_31	Curated	exon	54732520	54732648	.	-	.	ID=GENM_375;Parent=GENM_375;
Scaffold_31	Curated	gene	54773480	54778082	.	-	.	ID=GENM_376;Name=GENM_376;Note=T-3;
Scaffold_31	Curated	exon	54778019	54778082	.	-	.	ID=GENM_376;Parent=GENM_376;
Scaffold_31	Curated	exon	54773480	54773527	.	-	.	ID=GENM_376;Parent=GENM_376;
Scaffold_31	Curated	gene	55053507	55053570	.	-	.	ID=GENM_377;Name=GENM_377;Note=T-3;
Scaffold_31	Curated	gene	55201962	55208351	.	+	.	ID=GENM_378;Name=GENM_378;Note=T-3;
Scaffold_31	Curated	exon	55201962	55202002	.	+	.	ID=GENM_378;Parent=GENM_378;
Scaffold_31	Curated	exon	55208269	55208351	.	+	.	ID=GENM_378;Parent=GENM_378;
Scaffold_31	Curated	gene	55606120	55606229	.	-	.	ID=GENM_379;Name=GENM_379;Note=T-3;
Scaffold_31	Curated	gene	57071116	57086886	.	+	.	ID=GENM_380;Name=GENM_380;Note=T-4;
Scaffold_31	Curated	exon	57071116	57071179	.	+	.	ID=GENM_380;Parent=GENM_380;
Scaffold_31	Curated	exon	57073832	57073894	.	+	.	ID=GENM_380;Parent=GENM_380;
Scaffold_31	Curated	exon	57082338	57082392	.	+	.	ID=GENM_380;Parent=GENM_380;
Scaffold_31	Curated	exon	57083521	57083554	.	+	.	ID=GENM_380;Parent=GENM_380;
Scaffold_31	Curated	exon	57086848	57086886	.	+	.	ID=GENM_380;Parent=GENM_380;
Scaffold_33	Curated	gene	2161345	2174224	.	-	.	ID=GENM_381;Name=GENM_381;Note=H-2a;
Scaffold_33	Curated	exon	2174152	2174224	.	-	.	ID=GENM_381;Parent=GENM_381;
Scaffold_33	Curated	exon	2166848	2166922	.	-	.	ID=GENM_381;Parent=GENM_381;
Scaffold_33	Curated	exon	2161345	2161451	.	-	.	ID=GENM_381;Parent=GENM_381;
Scaffold_33	Curated	gene	2349707	2364754	.	+	.	ID=GENM_382;Name=GENM_382;Note=H-2a;
Scaffold_33	Curated	exon	2349707	2349778	.	+	.	ID=GENM_382;Parent=GENM_382;
Scaffold_33	Curated	exon	2354306	2354381	.	+	.	ID=GENM_382;Parent=GENM_382;
Scaffold_33	Curated	exon	2364704	2364754	.	+	.	ID=GENM_382;Parent=GENM_382;
Scaffold_33	Curated	exon	2371117	2371161	.	+	.	ID=GENM_383;Name=GENM_383;Note=H-2a;
Scaffold_33	Curated	exon	2402893	2402931	.	+	.	ID=GENM_384;Name=GENM_384;Note=H-2a;
Scaffold_33	Curated	gene	2451419	2478317	.	-	.	ID=GENM_385;Name=GENM_385;Note=H-2a;
Scaffold_33	Curated	exon	2478246	2478317	.	-	.	ID=GENM_385;Parent=GENM_385;
Scaffold_33	Curated	exon	2453570	2453645	.	-	.	ID=GENM_385;Parent=GENM_385;
Scaffold_33	Curated	exon	2451419	2451552	.	-	.	ID=GENM_385;Parent=GENM_385;
Scaffold_33	Curated	gene	2622497	2631622	.	+	.	ID=GENM_386;Name=GENM_386;Note=H-2a;
Scaffold_33	Curated	exon	2622497	2622568	.	+	.	ID=GENM_386;Parent=GENM_386;
Scaffold_33	Curated	exon	2629467	2629542	.	+	.	ID=GENM_386;Parent=GENM_386;
Scaffold_33	Curated	exon	2631513	2631622	.	+	.	ID=GENM_386;Parent=GENM_386;
Scaffold_33	Curated	exon	22338798	22338983	.	+	.	ID=GENM_387;Name=GENM_387;Note=Conodipine-1;
Scaffold_33	Curated	gene	25294046	25294566	.	+	.	ID=GENM_388;Name=GENM_388;Note=O2-2_Contryphan;
Scaffold_33	Curated	exon	25294046	25294104	.	+	.	ID=GENM_388;Parent=GENM_388;
Scaffold_33	Curated	exon	25294472	25294566	.	+	.	ID=GENM_388;Parent=GENM_388;
Scaffold_33	Curated	gene	41328762	41335615	.	-	.	ID=GENM_389;Name=GENM_389;Note=Conoporin;
Scaffold_33	Curated	exon	41335545	41335615	.	-	.	ID=GENM_389;Parent=GENM_389;
Scaffold_33	Curated	exon	41332990	41333261	.	-	.	ID=GENM_389;Parent=GENM_389;
Scaffold_33	Curated	exon	41330341	41330619	.	-	.	ID=GENM_389;Parent=GENM_389;
Scaffold_33	Curated	exon	41328762	41328921	.	-	.	ID=GENM_389;Parent=GENM_389;
Scaffold_33	Curated	exon	43626868	43626936	.	+	.	ID=GENM_390;Name=GENM_390;Note=Neuropeptide_F;
Scaffold_33	Curated	gene	43685699	43692876	.	-	.	ID=GENM_391;Name=GENM_391;Note=Neuropeptide_F;
Scaffold_33	Curated	exon	43692799	43692876	.	-	.	ID=GENM_391;Parent=GENM_391;
Scaffold_33	Curated	exon	43685699	43685764	.	-	.	ID=GENM_391;Parent=GENM_391;
Scaffold_33	Curated	gene	43770333	43800810	.	-	.	ID=GENM_392;Name=GENM_392;Note=Cerm_08;
Scaffold_33	Curated	exon	43800751	43800810	.	-	.	ID=GENM_392;Parent=GENM_392;
Scaffold_33	Curated	exon	43797939	43798054	.	-	.	ID=GENM_392;Parent=GENM_392;
Scaffold_33	Curated	exon	43797571	43797661	.	-	.	ID=GENM_392;Parent=GENM_392;
Scaffold_33	Curated	exon	43770333	43770399	.	-	.	ID=GENM_392;Parent=GENM_392;
Scaffold_33	Curated	gene	43943655	43943710	.	+	.	ID=GENM_393;Name=GENM_393;Note=Cerm_08;
Scaffold_33	Curated	exon	43950099	43950156	.	-	.	ID=GENM_394;Name=GENM_394;Note=Cerm_08;
Scaffold_33	Curated	gene	44030241	44045974	.	-	.	ID=GENM_395;Name=GENM_395;Note=Cerm_08;
Scaffold_33	Curated	exon	44045856	44045974	.	-	.	ID=GENM_395;Parent=GENM_395;
Scaffold_33	Curated	exon	44045511	44045604	.	-	.	ID=GENM_395;Parent=GENM_395;
Scaffold_33	Curated	exon	44030241	44030303	.	-	.	ID=GENM_395;Parent=GENM_395;
Scaffold_34	Curated	exon	20447099	20447182	.	-	.	ID=GENM_396;Name=GENM_396;Note=O1-3;
Scaffold_34	Curated	gene	20612256	20614063	.	+	.	ID=GENM_397;Name=GENM_397;Note=O1-3;
Scaffold_34	Curated	exon	20612256	20612317	.	+	.	ID=GENM_397;Parent=GENM_397;
Scaffold_34	Curated	exon	20613971	20614063	.	+	.	ID=GENM_397;Parent=GENM_397;
Scaffold_34	Curated	exon	20848424	20848479	.	+	.	ID=GENM_398;Name=GENM_398;Note=O1-3;
Scaffold_34	Curated	gene	20865608	20868509	.	+	.	ID=GENM_399;Name=GENM_399;Note=O1-3;
Scaffold_34	Curated	exon	20865608	20865665	.	+	.	ID=GENM_399;Parent=GENM_399;
Scaffold_34	Curated	exon	20868405	20868509	.	+	.	ID=GENM_399;Parent=GENM_399;
Scaffold_34	Curated	gene	24382553	24394210	.	+	.	ID=GENM_400;Name=GENM_400;Note=Rimp_05;
Scaffold_34	Curated	exon	24382553	24382601	.	+	.	ID=GENM_400;Parent=GENM_400;
Scaffold_34	Curated	exon	24386097	24386138	.	+	.	ID=GENM_400;Parent=GENM_400;
Scaffold_34	Curated	exon	24387478	24387499	.	+	.	ID=GENM_400;Parent=GENM_400;
Scaffold_34	Curated	exon	24394108	24394210	.	+	.	ID=GENM_400;Parent=GENM_400;
Scaffold_34	Curated	gene	24486494	24497160	.	+	.	ID=GENM_401;Name=GENM_401;Note=Rimp_05;
Scaffold_34	Curated	exon	24486494	24486542	.	+	.	ID=GENM_401;Parent=GENM_401;
Scaffold_34	Curated	exon	24490217	24490258	.	+	.	ID=GENM_401;Parent=GENM_401;
Scaffold_34	Curated	exon	24491584	24491605	.	+	.	ID=GENM_401;Parent=GENM_401;
Scaffold_34	Curated	exon	24497055	24497160	.	+	.	ID=GENM_401;Parent=GENM_401;
Scaffold_34	Curated	gene	38485042	38493058	.	-	.	ID=GENM_402;Name=GENM_402;Note=L;
Scaffold_34	Curated	exon	38492977	38493058	.	-	.	ID=GENM_402;Parent=GENM_402;
Scaffold_34	Curated	exon	38489814	38489871	.	-	.	ID=GENM_402;Parent=GENM_402;
Scaffold_34	Curated	exon	38485042	38485126	.	-	.	ID=GENM_402;Parent=GENM_402;
Scaffold_34	Curated	gene	46326853	46331171	.	-	.	ID=GENM_403;Name=GENM_403;Note=O1-3;
Scaffold_34	Curated	exon	46331093	46331171	.	-	.	ID=GENM_403;Parent=GENM_403;
Scaffold_34	Curated	exon	46326853	46326917	.	-	.	ID=GENM_403;Parent=GENM_403;
Scaffold_35	Curated	exon	24540440	24540593	.	+	.	ID=GENM_404;Name=GENM_404;Note=Prolyl_endopeptidase;
Scaffold_35	Curated	exon	24572745	24572831	.	-	.	ID=GENM_405;Name=GENM_405;Note=Prolyl_endopeptidase;
Scaffold_35	Curated	exon	25604830	25604922	.	+	.	ID=GENM_406;Name=GENM_406;Note=Prolyl_endopeptidase;
Scaffold_35	Curated	gene	36866273	36954965	.	+	.	ID=GENM_407;Name=GENM_407;Note=Prolyl_endopeptidase;
Scaffold_35	Curated	exon	36866273	36866434	.	+	.	ID=GENM_407;Parent=GENM_407;
Scaffold_35	Curated	exon	36868497	36868624	.	+	.	ID=GENM_407;Parent=GENM_407;
Scaffold_35	Curated	exon	36871336	36871431	.	+	.	ID=GENM_407;Parent=GENM_407;
Scaffold_35	Curated	exon	36872315	36872490	.	+	.	ID=GENM_407;Parent=GENM_407;
Scaffold_35	Curated	exon	36883803	36883904	.	+	.	ID=GENM_407;Parent=GENM_407;
Scaffold_35	Curated	exon	36887884	36888025	.	+	.	ID=GENM_407;Parent=GENM_407;
Scaffold_35	Curated	exon	36902313	36902425	.	+	.	ID=GENM_407;Parent=GENM_407;
Scaffold_35	Curated	exon	36903277	36903330	.	+	.	ID=GENM_407;Parent=GENM_407;
Scaffold_35	Curated	exon	36908185	36908264	.	+	.	ID=GENM_407;Parent=GENM_407;
Scaffold_35	Curated	exon	36913436	36913542	.	+	.	ID=GENM_407;Parent=GENM_407;
Scaffold_35	Curated	exon	36919990	36920094	.	+	.	ID=GENM_407;Parent=GENM_407;
Scaffold_35	Curated	exon	36923547	36923621	.	+	.	ID=GENM_407;Parent=GENM_407;
Scaffold_35	Curated	exon	36932281	36932393	.	+	.	ID=GENM_407;Parent=GENM_407;
Scaffold_35	Curated	exon	36941434	36941582	.	+	.	ID=GENM_407;Parent=GENM_407;
Scaffold_35	Curated	exon	36944693	36944809	.	+	.	ID=GENM_407;Parent=GENM_407;
Scaffold_35	Curated	exon	36949239	36949334	.	+	.	ID=GENM_407;Parent=GENM_407;
Scaffold_35	Curated	exon	36954863	36954965	.	+	.	ID=GENM_407;Parent=GENM_407;
Scaffold_35	Curated	exon	36980743	36980891	.	+	.	ID=GENM_408;Name=GENM_408;Note=Prolyl_endopeptidase;
Scaffold_35	Curated	gene	36981944	37157703	.	.	.	ID=GENM_409;Name=GENM_409;Note=Prolyl_endopeptidase;
Scaffold_35	Curated	exon	36981944	36982060	.	+	.	ID=GENM_409;Parent=GENM_409;
Scaffold_35	Curated	exon	36986112	36986213	.	-	.	ID=GENM_409;Parent=GENM_409;
Scaffold_35	Curated	exon	37021406	37021582	.	+	.	ID=GENM_409;Parent=GENM_409;
Scaffold_35	Curated	exon	37046605	37046709	.	+	.	ID=GENM_409;Parent=GENM_409;
Scaffold_35	Curated	exon	37068265	37068371	.	+	.	ID=GENM_409;Parent=GENM_409;
Scaffold_35	Curated	exon	37071507	37071620	.	+	.	ID=GENM_409;Parent=GENM_409;
Scaffold_35	Curated	exon	37075595	37075707	.	+	.	ID=GENM_409;Parent=GENM_409;
Scaffold_35	Curated	exon	37077249	37077330	.	+	.	ID=GENM_409;Parent=GENM_409;
Scaffold_35	Curated	exon	37081343	37081503	.	+	.	ID=GENM_409;Parent=GENM_409;
Scaffold_35	Curated	exon	37107407	37107559	.	-	.	ID=GENM_409;Parent=GENM_409;
Scaffold_35	Curated	exon	37116024	37116138	.	-	.	ID=GENM_409;Parent=GENM_409;
Scaffold_35	Curated	exon	37119227	37119375	.	-	.	ID=GENM_409;Parent=GENM_409;
Scaffold_35	Curated	exon	37136365	37136478	.	-	.	ID=GENM_409;Parent=GENM_409;
Scaffold_35	Curated	exon	37139551	37139698	.	-	.	ID=GENM_409;Parent=GENM_409;
Scaffold_35	Curated	exon	37155434	37155504	.	+	.	ID=GENM_409;Parent=GENM_409;
Scaffold_35	Curated	exon	37157634	37157703	.	+	.	ID=GENM_409;Parent=GENM_409;
Scaffold_35	Curated	gene	37214741	37464962	.	.	.	ID=GENM_410;Name=GENM_410;Note=Prolyl_endopeptidase;
Scaffold_35	Curated	exon	37214741	37214892	.	+	.	ID=GENM_410;Parent=GENM_410;
Scaffold_35	Curated	exon	37273193	37273272	.	-	.	ID=GENM_410;Parent=GENM_410;
Scaffold_35	Curated	exon	37275093	37275194	.	-	.	ID=GENM_410;Parent=GENM_410;
Scaffold_35	Curated	exon	37281070	37281179	.	-	.	ID=GENM_410;Parent=GENM_410;
Scaffold_35	Curated	exon	37281704	37281803	.	-	.	ID=GENM_410;Parent=GENM_410;
Scaffold_35	Curated	exon	37282816	37282864	.	-	.	ID=GENM_410;Parent=GENM_410;
Scaffold_35	Curated	exon	37325136	37325248	.	-	.	ID=GENM_410;Parent=GENM_410;
Scaffold_35	Curated	exon	37329668	37329764	.	-	.	ID=GENM_410;Parent=GENM_410;
Scaffold_35	Curated	exon	37334800	37334904	.	-	.	ID=GENM_410;Parent=GENM_410;
Scaffold_35	Curated	exon	37338761	37338939	.	-	.	ID=GENM_410;Parent=GENM_410;
Scaffold_35	Curated	exon	37357857	37358015	.	-	.	ID=GENM_410;Parent=GENM_410;
Scaffold_35	Curated	exon	37393624	37393748	.	+	.	ID=GENM_410;Parent=GENM_410;
Scaffold_35	Curated	exon	37397489	37397598	.	+	.	ID=GENM_410;Parent=GENM_410;
Scaffold_35	Curated	exon	37411047	37411198	.	+	.	ID=GENM_410;Parent=GENM_410;
Scaffold_35	Curated	exon	37429187	37429344	.	-	.	ID=GENM_410;Parent=GENM_410;
Scaffold_35	Curated	exon	37463124	37463189	.	-	.	ID=GENM_410;Parent=GENM_410;
Scaffold_35	Curated	exon	37464892	37464962	.	-	.	ID=GENM_410;Parent=GENM_410;
Scaffold_35	Curated	exon	37469622	37469781	.	-	.	ID=GENM_411;Name=GENM_411;Note=Prolyl_endopeptidase;
Scaffold_35	Curated	gene	37475934	37483195	.	-	.	ID=GENM_412;Name=GENM_412;Note=Prolyl_endopeptidase;
Scaffold_35	Curated	exon	37483097	37483195	.	-	.	ID=GENM_412;Parent=GENM_412;
Scaffold_35	Curated	exon	37475934	37476091	.	-	.	ID=GENM_412;Parent=GENM_412;
Scaffold_35	Curated	exon	37552419	37552548	.	-	.	ID=GENM_413;Name=GENM_413;Note=Prolyl_endopeptidase;
