# Supplementary material for: The genome of the venomous snail Lautoconus ventricosus sheds light on the origin of conotoxin diversity
Source: Gigascience. 2021 May 25;10(5):giab037. doi: 10.1093/gigascience/giab037 (PMC8152183; doi:10.1093/gigascience/giab037)
Supplement: giab037_Supplemental_Files [file giab037_supplemental_files.zip › Supp File S4.txt]

# Modification of bitacora's output file hox_genomic_and_annotated_proteins_trimmed_idseqsclustered.FINAL
# Manually curated annotations for the paper on 29.01.2021
Scaffold_7	blastp	gene	85439332	85439533	.	+	.	ID=XLOX;Name=XLOX;Note=xlox
Scaffold_7	blastp	mRNA	85439332	85439533	.	+	.	ID=XLOX.t1;Parent=XLOX;;Name=XLOX;Note=xlox
Scaffold_7	blastp	CDS	85439332	85439529	.	+	0	ID=XLOX.t1.CDS1;exon0;Parent=XLOX.t1;Name=XLOX;Note=xlox
Scaffold_7	blastp	gene	85299726	85299948	.	-	.	ID=GSX;Name=GSX;Note=xlox
Scaffold_7	blastp	mRNA	85299726	85299948	.	-	.	IID=GSX.t1;Parent=GSX;Name=GSX;Note=xlox
Scaffold_7	blastp	CDS	85299727	85299945	.	-	0	ID=GSX.t1.CDS1;exon0;Parent=GSX.t1;Name=GSX;Note=xlox
Scaffold_26	bitacora	gene	56935699	56935888	.	-	.	ID=hoxg096;Name=HOX4;Note=hox4_scaffold_26
Scaffold_26	bitacora	mRNA	56935699	56935888	.	-	.	ID=hoxg096.t1;Parent=hoxg096;Name=HOX4;Note=hox4_scaffold_26
Scaffold_26	bitacora	CDS	56935700	56935888	.	-	0	ID=hoxg096.t1.CDS1;exon0;Parent=hoxg096.t1;Name=HOX4;Note=hox4_scaffold_26
Scaffold_26	bitacora	gene	57916319	57916568	.	+	.	ID=hoxg088;Name=HOX5;Note=hox5_scaff26
Scaffold_26	bitacora	mRNA	57916319	57916568	.	+	.	ID=hoxg088.t1;Parent=hoxg088;Name=HOX5;Note=hox5_scaff26
Scaffold_26	bitacora	CDS	57916319	57916564	.	+	0	ID=hoxg088.t1.CDS1;exon0;Parent=hoxg088.t1;Name=HOX5;Note=hox5_scaff26
Scaffold_26	bitacora	gene	35272767	35272974	.	+	.	ID=hoxg099;Name=POST1;Note=post1_scaff26
Scaffold_26	bitacora	mRNA	35272767	35272974	.	+	.	ID=hoxg099.t1;Parent=hoxg099;Name=POST1;Note=post1_scaff26
Scaffold_26	bitacora	CDS	35272767	35272970	.	+	0	ID=hoxg099.t1.CDS1;exon0;Parent=hoxg099.t1;Name=POST1;Note=post1_scaff26
Scaffold_26	bitacora	gene	33211429	33211689	.	+	.	ID=hoxg093;Name=LOX2;Note=lox2_scaff26
Scaffold_26	bitacora	mRNA	33211429	33211689	.	+	.	ID=hoxg093.t1;Parent=hoxg093;Name=LOX2;Note=lox2_scaff26
Scaffold_26	bitacora	CDS	33211429	33211528	.	+	0	ID=hoxg093.t1.CDS1;exon0;Parent=hoxg093.t1;Name=LOX2;Note=lox2_scaff26
Scaffold_26	bitacora	CDS	33211558	33211687	.	+	2	ID=hoxg093.t1.CDS2;exon1;Parent=hoxg093.t1;Name=LOX2;Note=lox2_scaff26
Scaffold_26	bitacora	gene	32722760	32722925	.	+	.	ID=hoxg086;Name=LOX4;Note=lox4_scaff26
Scaffold_26	bitacora	mRNA	32722760	32722925	.	+	.	ID=hoxg086.t1;Parent=hoxg086;Name=LOX4;Note=lox4_scaff26
Scaffold_26	bitacora	CDS	32722760	32722921	.	+	0	ID=hoxg086.t1.CDS1;exon0;Parent=hoxg086.t1;Name=LOX4;Note=lox4_scaff26
Scaffold_26	bitacora	gene	31939304	31939427	.	-	.	ID=hoxg097;
Scaffold_26	bitacora	mRNA	31939304	31939427	.	-	.	ID=hoxg097.t1;Parent=hoxg097;Name=LOX5;Note=lox5_scaff26
Scaffold_26	bitacora	CDS	31939305	31939424	.	-	0	ID=hoxg097.t1.CDS1;exon0;Parent=hoxg097.t1;Name=LOX5;Note=lox5_scaff26
Scaffold_26	bitacora	gene	32337140	32337395	.	-	.	ID=hoxg092;Name=HOX7;Note=hox7_scaff26
Scaffold_26	bitacora	mRNA	32337140	32337395	.	-	.	ID=hoxg092.t1;Parent=hoxg092;Name=HOX7;Note=hox7_scaff26
Scaffold_26	bitacora	CDS	32337141	32337392	.	-	0	ID=hoxg092.t1.CDS1;exon0;Parent=hoxg092.t1;Name=HOX7;Note=hox7_scaff26
Scaffold_26	blastp	gene	55444668	55444858	.	-	.	ID=HOX1_SCAFF_26;Name=HOX1;Note=hox1_scaff26
Scaffold_26	blastp	mRNA	55444668	55444858	.	-	.	ID=HOX1_SCAFF_26.t1;Parent=HOX1_SCAFF_26;Name=HOX1;Note=hox1_scaffold_26
Scaffold_26	blastp	CDS	55444668	55444858	.	-	0	ID=HOX1_SCAFF_26.t1.CDS1;exon0;Parent=HOX1_SCAFF_26.t1;Name=HOX1;Note=hox1_scaffold_26
Scaffold_26	blastp	gene	56015422	56015699	.	-	.	ID=HOX2_SCAFF26;Name=HOX2;Note=hox2_scaff26
Scaffold_26	blastp	mRNA	56015422	56015699	.	-	.	ID=HOX2_SCAFF26.t1;Parent=HOX2_SCAFF_26;Name=HOX2;Note=hox2_scaffold_26
Scaffold_26	blastp	CDS	56015422	56015699	.	-	0	ID=HOX2_SCAFF26.t1.CDS1;exon0;Parent=HOX2_SCAFF_26.t1;Name=HOX2;Note=hox2_scaffold_26
Scaffold_26	blastp	gene	56646995	56647067	.	-	.	ID=HOX3_SCAFF_26;Name=HOX3;Note=hox3_scaff26
Scaffold_26	blastp	mRNA	56646995	56647067	.	-	.	ID=HOX3_SCAFF_26.t1;Parent=HOX3_SCAFF_26;Name=HOX3;Note=hox3_scaffold_26
Scaffold_26	blastp	CDS	56646995	56647067	.	-	0	ID=HOX3_SCAFF_26.t1.CDS1;exon0;Parent=HOX3_SCAFF_26.t1;Name=HOX3;Note=hox3_scaffold_26
Scaffold_26	blastp	gene	33637375	33637559	.	-	.	ID=POST2_SCAFF_26;Name=POST2;Note=post2_scaff26
Scaffold_26	blastp	mRNA	33637375	33637559	.	-	.	ID=POST2_SCAFF_26.t1;Parent=POST2_SCAFF_26;Name=POST2;Note=post2_scaffold_26
Scaffold_26	blastp	CDS	33637375	33637559	.	-	0	ID=POST2_SCAFF_26.t1.CDS1;exon0;Parent=POST2_SCAFF_26.t1;Name=POST2;Note=post2_scaffold_26
Scaffold_33	maker	gene	5271154	5271457	.	+	.	ID=ANN28621;Name=HOX1;Note=hox1_scaff33
Scaffold_33	maker	mRNA	5271154	5271457	.	+	.	ID=ANN28621-RA;Parent=ANN28621;Name=HOX1;Note=hox1_scaff33
Scaffold_33	maker	CDS	5271154	5271456	.	+	0	ID=ANN28621-RA:cds;exon0;Parent=ANN28621-RA;Name=HOX1;Note=hox1_scaff33
Scaffold_33	bitacora	gene	2708555	2708750	.	-	.	ID=hoxg083;Name=HOX5;Note=hox5_scaff33
Scaffold_33	bitacora	mRNA	2708555	2708750	.	-	.	ID=hoxg083.t1;Parent=hoxg083;Name=HOX5;Note=hox5_scaff33
Scaffold_33	bitacora	CDS	2708556	2708747	.	-	0	ID=hoxg083.t1.CDS1;exon0;Parent=hoxg083.t1;;Name=HOX5;Note=hox5_scaff33
Scaffold_33	bitacora	gene	15655505	15655757	.	+	.	ID=hoxg101;Name=POST2;Note=post2_scaff33
Scaffold_33	bitacora	mRNA	15655505	15655757	.	+	.	ID=hoxg101.t1;Parent=hoxg101;;Name=POST2;Note=post2_scaff33
Scaffold_33	bitacora	CDS	15655505	15655753	.	+	0	ID=hoxg101.t1.CDS1;exon0;Parent=hoxg101.t1;;Name=POST2;Note=post2_scaff33
Scaffold_33	bitacora	gene	16176223	16176475	.	-	.	ID=hoxg091;Name=LOX2;Note=lox2_scaff33
Scaffold_33	bitacora	mRNA	16176223	16176475	.	-	.	ID=hoxg091.t1;Parent=hoxg091;Name=LOX2;Note=lox2_scaff33
Scaffold_33	bitacora	CDS	16176224	16176472	.	-	0	ID=hoxg091.t1.CDS1;exon0;Parent=hoxg091.t1;Name=LOX2;Note=lox2_scaff33
Scaffold_33	bitacora	gene	16834264	16834471	.	-	.	ID=hoxg095;Name=LOX4;Note=lox4_scaff33
Scaffold_33	bitacora	mRNA	16834264	16834471	.	-	.	ID=hoxg095.t1;Parent=hoxg095;Name=LOX4;Note=lox4_scaff33
Scaffold_33	bitacora	CDS	16834264	16834471	.	-	0	ID=hoxg095.t1.CDS1;exon0;Parent=hoxg095.t1;Name=LOX4;Note=lox4_scaff33
