# Supplementary material for: The genome of the venomous snail Lautoconus ventricosus sheds light on the origin of conotoxin diversity
Source: Gigascience. 2021 May 25;10(5):giab037. doi: 10.1093/gigascience/giab037 (PMC8152183; doi:10.1093/gigascience/giab037)
Supplement: giab037_Supplemental_Files [file giab037_supplemental_files.zip › Supp TableS1.xlsx]

## Sheet: statistics
Supplementary Table S1. Assembly metrics* for the L. ventricosus genome
Total No. Scaffolds	19399
Scaffolds (>= 1000 bp)	19347
Scaffolds (>= 5000 bp)	18237
Scaffolds (>= 10000 bp)	13106
Scaffolds (>= 25000 bp)	6393
Scaffolds (>= 50000 bp)	2284
Largest Scaffold	184,223,000 (184,2 Mb)
Total length	3,591,508,080 (3.59 Gb)
N50	93519712
N75	62680534
L50	16
L75	28
N's per 100 kbp	796.49
GC (%)	43.78
*All statistics are based on contigs of size >= 3000 bp
