# Supplementary material for: The genome of the venomous snail Lautoconus ventricosus sheds light on the origin of conotoxin diversity
Source: Gigascience. 2021 May 25;10(5):giab037. doi: 10.1093/gigascience/giab037 (PMC8152183; doi:10.1093/gigascience/giab037)
Supplement: giab037_Supplemental_Files [file giab037_supplemental_files.zip › Supp TableS3.xlsx]

## Sheet: Expresion venom gland & foot
Supplementary Table S3. Relative expression (ratio of transcripts Kb per million -TPMs- and %)* of venom-related protein superfamily transcripts in the venom gland (VG) and the foot (F) of L. ventricosus
Superfamily	CV8_VG (TPMs)	CV10_F (TPMs)	CV19_F (TPMs)	F average (TPMs)	Ratio VG/F	Ratio F/VG		Total	% VG
A	8797.09	180.62	11825.2	6002.93	1.46547			14800	59.4397
B1	120720	0	0	0				120720	100
B2	123535	0	563.68	281.84	438.317			123817	99.7724
Con-ikot-ikot	23.36	0	0	0				23.36	100
Conkunitzin	19154.4	956.21	1532.02	1244.12	15.396			20398.5	93.901
D	8912.78	0	0	0				8912.78	100
D2	765.08	0	0	0				765.08	100
E	1631.95	0	0	0				1631.95	100
F	1630.28	0	0	0				1630.28	100
H	18544.6	0	0	0				18544.6	100
I1	24409.9	90.8	0	45.4	537.663			24455.3	99.8144
I2	11934.8	430.03	854.59	642.31	18.5811			12577.1	94.893
I3	10074.3	0	0	0				10074.3	100
I4	4949.91	0	0	0				4949.91	100
J	1965.81	0	0	0				1965.81	100
K	192.15	0	0	0				192.15	100
L	83.28	0	2153.03	1076.52	0.0773607	12.9265		1159.8	7.18058
M	72313.2	163.36	1054.64	609	118.741			72922.2	99.1649
N	22363.8	0	0	0				22363.8	100
O1	122700	2901.67	21495.8	12198.8	10.0584			134898	90.9571
O2	68293.8	402.28	5164.28	2783.28	24.5372			71077.1	96.0841
O3	15327.4	0	858.51	429.255	35.707			15756.7	97.2757
P	2421.36	0	0	0				2421.36	100
Q	349.1	347.36	0	173.68	2.01002			522.78	66.7776
S	0	0	1329.2	664.6				664.6	0
T	54281.1	11824.6	752.99	6288.78	8.63142			60569.9	89.6173
U	9024.03	0	0	0				9024.03	100
V	1252.31	0	0	0				1252.31	100
Y	73.48	0	0	0				73.48	100
Cerm 02	0	0	0	0				0	0
Cerm 03	7300.61	0	1337.78	668.89	10.9145			7969.5	91.6069
Cerm 04	460.85	0	0	0				460.85	100
Cerm 06	5.36	0	126.89	63.445	0.0844826	11.8368		68.805	7.79013
Cerm 08	1543.12	246.35	0	123.175	12.5279			1666.29	92.6079
Cerm 10	17871.5	0	0	0				17871.5	100
Cerm 11	483.41	0	310.02	155.01	3.11857			638.42	75.7197
Ggeo01	1493.19	0	0	0				1493.19	100
Ggeo03	2596.9	0	527.77	263.885	9.84103			2860.78	90.7758
Pmag 02	93369.1	0	0	0				93369.1	100
Rimp 01	4640.23	0	0	0				4640.23	100
Rimp 02	15431.9	0	0	0				15431.9	100
Rimp 04	6001.24	0	329.54	164.77	36.4219			6166.01	97.3278
Rimp 05	4005.95	867.25	0	433.625	9.23828			4439.57	90.2327
Rmil 01	439.04	0	133.69	66.845	6.56803			505.885	86.7865
Rmil 02	20620	0	0	0				20620	100
Tand 01	324.02	0	0	0				324.02	100
Tpra 06	15720.3	0	0	0				15720.3	100
Cver 01	14391.1	0	121.5	60.75	236.891			14451.9	99.5796
Cver 02	199.83	0	0	0				199.83	100
Cver 03	401.41	0	172.55	86.275	4.65268			487.685	82.3093
Cver 04	1681.37	0	0	0				1681.37	100
Cver 05	1134.46	0	0	0				1134.46	100
Cver 07	380.87	0	0	0				380.87	100
Unassigned Superfamily 01	73.95	0	0	0				73.95	100
Unassigned Superfamily 02	460.87	0	0	0				460.87	100
Conopressin / Conophysin-1	628.52	0	0	0				628.52	100
Conorfamide	5411.96	0	0	0				5411.96	100
Insulin-related peptide1	3.83	0	0	0				3.83	100
Insulin-related peptide2	2.98	0	189.27	94.635		31.7567		97.615	3.05281
Insulin-related peptide3	1.63	0	0	0				1.63	100
Insulin-related peptide4	38.15	0	0	0				38.15	100
Insulin-related peptide4	459.28	0	0	0				459.28	100
Prohormone-4a	4669.8	0	0	0				4669.8	100
Prohormone-4b	4.1	413.6	0	206.8		50.439		210.9	1.94405
Thyrostimulin hormone alpha	4.74	0	0	0				4.74	100
Conodipine	506.99	5694.96	2887.72	4291.34		8.46435		4798.33	10.566
Conoporin	13.75	7027.39	1727.45	4377.42		318.358		4391.17	0.313128
Elevenin	40.04	0	0	0				40.04	100
Ferritin	41068.6	826076	808502	817289		19.9006		858358	4.78456
Kazal protease inhibitor-1	627.77	6251.69	1724.28	3987.98		6.35262		4615.75	13.6006
Lysozyme	0	2358.86	3048.93	2703.89				2703.89	0
Neuropeptide F	14.92	0	0	0				14.92	100
Prolyl endopeptidase	21.65	0	0	0				21.65	100
Peptidyl-prolyl cis-trans isomerase	0	1762.45	0	881.225				881.225	0
Peptidyl prolyl cis trans isomerase A	1347.87	93665.5	96878.6	95272		70.6834		96619.9	1.39502
Peptidyl prolyl cis-trans isomerase B	207.98	6446.79	4417.92	5432.36		26.1196		5640.34	3.68737
Peptidyl-prolyl cis-trans isomerase B-like	27.15	600.76	469.57	535.165		19.7114		562.315	4.82825
Peptidyl-prolyl cis-trans isomerase E-like	17.24	0	0	0				17.24	100
Protein Disulfide Isomerase	7667.7	29400.6	29510.2	29455.4		3.8415		37123.1	20.6548
Balbiani ring protein 3-like	24.58	0	0	0				24.58	100
CAP-Superfamily-2	3.17	0	0	0				3.17	100
insulin-like growth factor-binding protein-related protein 1	204.59	0	0	0				204.59	100
Disintegrin and metalloproteinase	61.44	0	0	0				61.44	100
Retinoid-inducible serine carboxypeptidase-like	5.77	0	0	0				5.77	100
Serine protease HTRA2	3.4	0	0	0				3.4	100
Sodium- and Chloride-dependent glycine/GABA transporter	32	0	0	0				32	100
Spondin-1	45.3	0	0	0				45.3	100
Thioredoxin domain-containing protein 5	17.63	1890.94	0	945.47		53.6285		963.1	1.83055
Thioredoxin peroxidase 2	61.05	0	0	0				61.05	100
*higher levels of expression in the venom gland (orange) and the foot (blue) are shown
