# Supplementary material for: The genome of the venomous snail Lautoconus ventricosus sheds light on the origin of conotoxin diversity
Source: Gigascience. 2021 May 25;10(5):giab037. doi: 10.1093/gigascience/giab037 (PMC8152183; doi:10.1093/gigascience/giab037)
Supplement: giab037_Supplemental_Files [file giab037_supplemental_files.zip › Supp TableS4.xlsx]

## Sheet: venom-related genes
Table S4. Venom-related (conotoxin precursor, hormone, other) genes in the 35 pseudochromosomes of the L. ventricosus genome assembly
Gene	Protein category	Superfamily	Chromosome	coordinates	Strand	exon 1		Length (bp)	exon 2		Length (bp)	Intron 1-2 length (bp)	exon 3		Length (bp)	Intron 2-3 length (bp)	exon 4		Length (bp)	Intron 3-4 length (bp)	exon 5		Length (bp)	Intron 4-5 length (bp)	exon 6		Length (bp)	Intron 5-6 length (bp)	exon 7		Length (bp)	Intron 6-7 length (bp)	exon 8		Length (bp)	Intron 7-8 length (bp)	exon 9		Length (bp)	Intron 8-9 length (bp)	exon 10		Length (bp)	Intron 9-10 length (bp)	exon 11		Length (bp)	Intron 10-11 length (bp)	exon 12
GENM_001	Conotoxin precursor	Q-4	1	4,483,913 <- 4,483,982	Negative	4483913	4483982	69
GENM_002	Conotoxin precursor	Q-4	1	4,572,730 -> 4,572,799	Positive	4572730	4572799	69
GENM_003	Conotoxin precursor	Cerm 08	1	53,151,190 -> 53,174,177	Positive	53151190	53151291	101	53174108	53174177	69	22817
GENM_004	Conotoxin precursor	Cerm 08	1	53,201,508 <- 53,201,577	Negative	53201508	53201577	69
GENM_005	Conotoxin precursor	Cerm 08	1	53,261,976 -> 53,297,976	Positive	53261976	53262035	59	53286477	53286601	124	24442	53287734	53287824	90	1133	53297908	53297976	68	10084
GENM_006	other venom-related protein	PDI-A2	1	130,019,197 -> 130,063,075	Positive	130019197	130019341	144	130020120	130020326	206	779	130024152	130024285	133	3826	130026998	130027135	137	2713	130031445	130031549	104	4310	130032381	130032500	119	832	130038863	130039063	200	6363	130046263	130046383	120	7200	130047829	130048007	178	1446	130058558	130058644	86	10551	130063011	130063075	64	4367
GENM_007	Conotoxin precursor	T-1	1	133,845,072 <- 133,854,352	Negative	133854289	133854352	63	133847879	133847923	44	6366	133845072	133845142	70	2737
GENM_008	Conotoxin precursor	T-1	1	133,906,326 -> 133,910,557	Positive	133906326	133906384	58	133907334	133907378	44	950	133910481	133910557	76	3103
GENM_009	Conotoxin precursor	T-1	1	133,912,273 -> 133,912,327	Positive	133912273	133912327	54
GENM_010	other venom-related protein	Peptidyl prolyl cis trans isomerase A	2	58,812,906 <- 58,829,794	Negative	58829711	58829794	83	58815835	58815865	30	13846	58812906	58813089	183	2746
GENM_011	other venom-related protein	Peptidyl prolyl cis trans isomerase A	2	58,976,879 -> 58,981,505	Positive	58976879	58977080	201	58978885	58978960	75	1805	58981373	58981505	132	2413
GENM_012	other venom-related protein	Peptidyl prolyl cis trans isomerase A	2	59,122,494 -> 59,143,283	Positive	59122494	59122679	185	59142507	59142582	75	19828	59143150	59143283	133	568
GENM_013	other venom-related protein	PDI-A2	2	117,500,297 -> 117,529,278	Positive	117500297	117500441	144	117503426	117503622	196	2985	117504548	117504681	133	926	117510155	117510292	137	5474	117511049	117511153	104	757	117512750	117512868	118	1597	117517648	117517848	200	4780	117518858	117518978	120	1010	117528860	117529038	178	9882	117529192	117529278	86	154
GENM_014	other venom-related protein	PDI-A2	2	117,552,643 -> 117,590,038	Positive	117552643	117552787	144	117558002	117558186	184	5215	117559202	117559338	136	1016	117564835	117564974	139	5497	117569352	117569458	106	4378	117571526	117571649	123	2068	117573101	117573306	205	1452	117578187	117578309	122	4881	117589623	117589801	178	11314	117589949	117590038	89	148
GENM_015	Conotoxin precursor	O2-2 (Contryphan)	3	1,478 -> 1,510	Positive	1478	1510	32
GENM_016	other venom-related protein	PDI-A4	3	13,770,077 -> 13,794,376	Positive	13770077	13770140	63	13774115	13774184	69	3975	13774622	13774744	122	438	13776041	13776085	44	1297	13783007	13783142	135	6922	13783918	13784123	205	776	13785667	13785820	153	1544	13786433	13786585	152	613	13787704	13787864	160	1119	13791875	13792113	238	4011	13793964	13794376	412	1851
GENM_017	Conotoxin precursor	H-2b	3	64,267,277 <- 64,282,918	Negative	64282847	64282918	71	64271474	64271549	75	11298	64267277	64267344	67	4130
GENM_018	Conotoxin precursor	H-2b	3	64,364,464 -> 64,364,507	Positive	64364464	64364507	43
GENM_019	Conotoxin precursor	H-2b	3	64,377,046 -> 64,393,241	Positive	64377046	64377117	71	64386408	64386483	75	9291	64393153	64393241	88	6670
GENM_020	other venom-related protein	Lysozyme	3	95,448,579 <- 95,480,689	Negative	95480638	95480689	51	95473027	95473161	134	7477	95461903	95462037	134	10990	95455270	95455377	107	6526	95453992	95454081	89	1189	95451981	95452093	112	1899	95450084	95450247	163	1734	95448579	95448715	136	1369
GENM_021	Hormone	Conopressin / Conophysin-1	3	98,248,652 <- 98,263,394	Negative	98263244	98263394	150	98255181	98255384	203	7860	98248652	98248683	31	6498
GENM_022	Hormone	Conopressin / Conophysin-2	3	113,414,156 -> 113,414,275	Positive	113414156	113414275	119
GENM_023	Hormone	Conopressin / Conophysin-2	3	114,134,200 -> 114,134,355	Positive	114134200	114134355	155
GENM_024	Conotoxin precursor	Cerm 06	3	115,755,443 <- 115,762,076	Negative	115761917	115762076	159	115758513	115758666	153	3251	115755443	115755476	33	3037
GENM_025	Conotoxin precursor	D	3	135,857,546 -> 135,887,493	Positive	135857546	135857609	63	135887399	135887493	94	29790
GENM_026	Conotoxin precursor	D	3	135,892,993 <- 135,918,733	Negative	135918666	135918733	67	135896442	135896513	71	22153	135892926	135893048	122	3394
GENM_027	Conotoxin precursor	D	3	135,942,703 <- 135,978,382	Negative	135978319	135978382	63	135973181	135973275	94	5044	135942703	135942828	125	30353
GENM_028	Conotoxin precursor	D	3	136,018,152 <- 136,018,215	Negative	136018152	136018215	63
GENM_029	Hormone	Prohormone-4b	4	52,553,386 -> 52,718,239	Positive	52553386	52553530	144	52646198	52646418	220	92668	52669784	52669901	117	23366	52718046	52718239	193	48145
GENM_030	Hormone	Thyrostimulin hormone beta 5	4	55,559,957 -> 55,567,381	Positive	55559957	55560217	260	55567187	55567381	194	6970
GENM_031	Hormone	Thyrostimulin hormone alpha	4	55,735,245 <- 55,804,612	Negative	55804435	55804612	177	55742388	55742563	175	61872	55735245	55735337	92	7051
GENM_032	Conotoxin precursor	B1 (Conantokin) No signal no Framework	4	88,921,696 <- 88,922,021	Negative	88921696	88922021	325
GENM_033	Conotoxin precursor	B1 (Conantokin) No signal no Framework	4	88,995,782 <- 88,996,096	Negative	88995782	88996096	314
GENM_034	Conotoxin precursor	B1 (Conantokin) No signal no Framework	4	89,030,399 <- 89,030,704	Negative	89030399	89030704	305
GENM_035	Conotoxin precursor	B1 (Conantokin) No signal no Framework	4	89,642,462 -> 89,642,816	Positive	89642462	89642816	354
GENM_036	Conotoxin precursor	B1 (Conantokin) No signal no Framework	4	89,673,742 -> 89,674,098	Positive	89673742	89674098	356
GENM_037	Conotoxin precursor	M-3a	5	10,252,395 <- 10,298,530	Negative	10298455	10298530	75	10252395	10252453	58	46002
GENM_038	Conotoxin precursor	M-3a	5	10,441,392 <- 10,441,468	Negative	10441392	10441468	76
GENM_039	Conotoxin precursor	O2-WF (Contryphan)	5	11,364,628 <- 11,446,785	Negative	11446710	11446785	75	11370649	11370733	84	75977	11364628	11364668	40	5981
GENM_040	Conotoxin precursor	O2-WF (Contryphan)	5	11,564,687 -> 11,564,762	Positive	11564687	11564762	75
GENM_041	Conotoxin precursor	O2-WF (Contryphan)	5	11,657,321 -> 11,667,214	Positive	11657321	11657396	75	11667135	11667214	79	9739
GENM_042	Conotoxin precursor	O2-WF (Contryphan)	5	11,726,072 -> 11,763,316	Positive	11726072	11726147	75	11763241	11763316	75	37094
GENM_043	Conotoxin precursor	O2-WF (Contryphan)	5	11,815,202 <- 11,829,972	Negative	11829900	11829972	77	11815202	11815279	77	14621
GENM_044	Conotoxin precursor	C (Contulakin-G)	5	15,714,351 -> 15,721,939	Positive	15714351	15714440	89	15721855	15721939	84	7415
GENM_045	Conotoxin precursor	C (Contulakin-G)	5	15,816,117 -> 15,836,321	Positive	15816117	15816210	93	15830386	15830439	53	14176	15836261	15836321	60	5822
GENM_046	Conotoxin precursor	M-3b	5	17,914,819 <- 17,938,464	Negative	17938393	17938464	71	17919763	17919832	69	18561	17914819	17914900	81	4863
GENM_047	Conotoxin precursor	M-1	5	19,893,425 -> 19,900,835	Positive	19893425	19893500	75	19900757	19900835	78	7257
GENM_048	Conotoxin precursor	M-1	5	19,907,302 <- 19,919,443	Negative	19919367	19919443	76	19910386	19910464	78	8903	19907302	19907362	60	3024
GENM_049	Conotoxin precursor	M-2	5	20,060,660 -> 20,060,736	Positive	20060660	20060736	76
GENM_050	Conotoxin precursor	M-2	5	20,136,864 <- 20,158,776	Negative	20158704	20158776	72	20150127	20150189	62	8515	20136864	20136935	71	13192
GENM_051	Conotoxin precursor	M-8	5	36,232,680 <- 36,238,878	Negative	36238803	36238878	75	36237060	36237138	78	1665	36232680	36232800	120	4260
GENM_052	Conotoxin precursor	M-6	5	36,454,112 -> 36,466,314	Positive	36454112	36454187	75	36461461	36461545	84	7274	36466164	36466314	150	4619
GENM_053	Conotoxin precursor	M-2 WF	5	36,936,880 <- 36,973,621	Negative	36973550	36973621	71	36946094	36946175	81	27375	36936880	36936916	36	9178
GENM_054	Conotoxin precursor	Conkunitzin-11	5	37,050,602 <- 37,053,301	Negative	37053251	37053301	50	37052280	37052452	172	799
GENM_055	Conotoxin precursor	Conkunitzin-11	5	37,050,602 <- 37,053,301	Negative	37053251	37053301	50	37050602	37050774	172	2477
GENM_056	Conotoxin precursor	Rimp 03	5	52,521,121 <- 52,530,424	Negative	52530352	52530424	72	52521121	52521200	79	9152
GENM_057	Conotoxin precursor	M-3a	5	68,181,595 -> 68,190,205	Positive	68181595	68181670	75	68190124	68190205	81	8454
GENM_058	Conotoxin precursor	M-3a	5	68,257,243 - 68,300,141	Positive	68257243	68257318	75	68275462	68275532	70	18144	68300079	68300141	62	24547
GENM_059	Conotoxin precursor	M-3a	5	68,459,354 -> 68,471,722	Positive	68459354	68459425	71	68462384	68462469	85	2959	68471666	68471722	56	9197
GENM_060	Conotoxin precursor	M-3a	5	68,515,782 -> 68,515,854	Positive	68515782	68515854	72
GENM_061	Conotoxin precursor	O2-10 (Contryphan)	5	75,517,360 -> 75,618,531	Positive	75517360	75517438	78	75616205	75616250	45	98767	75618414	75618531	117	2164
GENM_062	Conotoxin precursor	M-2	5	76,701,040 <- 76,701,088	Negative	76701040	76701088	48
GENM_063	Conotoxin precursor	M-2	5	76,851,167 <- 76,896,760	Negative	76896685	76896760	75	76851167	76851233	66	45452
GENM_064	Conotoxin precursor	M-2	5	76,916,967 -> 76,955,209	Positive	76916967	76917042	75	76919123	76919204	81	2081	76955161	76955209	48	35957
GENM_065	Conotoxin precursor	M-2	5	76,916,967 -> 76,955,209	Positive	76916967	76917042	75	76919123	76919204	81	2081	76924086	76924131	45	4882
GENM_066	Conotoxin precursor	M-2	5	77,059,828 <- 77,061,938	Negative	77061863	77061938	75	77059828	77059911	83	1952
GENM_067	Conotoxin precursor	M-4	5	84,906,839 -> 84,911,944	Positive	84906839	84906911	72	84907701	84907773	72	790	84911839	84911944	105	4066
GENM_068	Conotoxin precursor	S-1b	5	96,909,657 <- 96,909,713	Negative	96909657	96909713	56
GENM_069	Conotoxin precursor	S-1b	5	96,927,748 -> 96,927,821	Positive	96927748	96927821	73
GENM_070	Conotoxin precursor	S-1b	5	96,945,504 -> 96,948,013	Positive	96945504	96945578	74	96947955	96948013	58	2377
GENM_071	Conotoxin precursor	Conkunitzin-1	6	13,821,760 <- 13,822,338	Negative	13821760	13822338	578
GENM_072	Conotoxin precursor	Cerm 03-3	6	20,087,644 -> 20,091,224	Positive	20087644	20087728	84	20088927	20088984	57	1199	20091053	20091224	171	2069
GENM_073	Conotoxin precursor	Cerm 03-3	6	20,163,506 -> 20,168,768	Positive	20163506	20163588	82	20168712	20168772	60	5124
GENM_074	other venom-related protein	Peptidyl-prolyl cis-trans isomerase E-like	6	55,985,236 -> 55,999,849	Positive	55985236	55985333	97	55985808	55985851	43	475	55988629	55988710	81	2778	55989373	55989485	112	663	55989929	55990067	138	444	55993144	55993223	79	3077	55993757	55993866	109	534	55994842	55994917	75	976	55996182	55996248	66	1265	55999780	55999849	69	3532
GENM_075	Conotoxin precursor	Cerm 03-1	6	96,456,950 -> 96,491,326	Positive	96456950	96457031	81	96480939	96480995	56	23908	96482585	96482645	60	1590	96491288	96491326	38	8643
GENM_076	other venom-related protein	Elevenin	7	5,425,744 <- 5,452,777	Negative	5452689	5452777	88	5430793	5430894	101	21795	5425744	5425849	105	4944
GENM_077	Conotoxin precursor	O2-2 (Contryphan)	7	17,871,840 <- 17,871,936	Negative	17871840	17871936	96
GENM_078	Conotoxin precursor	Cerv 04	7	22,608,677 <- 22,626,700	Negative	22626619	22626700	81	22620133	22620246	113	6373	22612605	22612732	127	7401	22608677	22608713	36	3892
GENM_079	other venom-related protein	Conoporin	7	80,746,996 -> 80,754,888	Positive	80746996	80747053	57	80752622	80752890	268	5569	80753714	80753988	274	824	80754735	80754888	153	747
GENM_080	other venom-related protein	Conoporin	7	80,806,153 -> 80,809,322	Positive	80806153	80806215	62	80807062	80807330	268	847	80808131	80808405	274	801	80809170	80809322	152	765
GENM_081	Conotoxin precursor	Cerm 03-4	7	97,671,051 -> 97,691,509	Positive	97671051	97671125	74	97682227	97682287	60	11102	97691402	97691509	107	9115
GENM_082	Conotoxin precursor	O2-9	8	32,680,074 <- 32,689,581	Negative	32689506	32689581	75	32684060	32684111	51	5395	32680074	32680230	156	3830
GENM_083	Conotoxin precursor	M-5-WF	8	74,460,575 <- 74,467,209	Negative	74467140	74467209	69	74460575	74460729	154	6411
GENM_084	Conotoxin precursor	Conkunitzin-8	8	76,146,266 <- 76,147,637	Negative	76147536	76147637	101	76146266	76146459	193	1077
GENM_085	other venom-related protein	Conoporin	8	91,964,292 -> 91,969,808	Positive	91964292	91964349	57	91966180	91966442	262	1831	91967193	91967467	274	751	91969650	91969808	158	2183
GENM_086	Conotoxin precursor	O1-4	9	10,594,125 <- 10,600,806	Negative	10600746	10600806	60	10594125	10594221	96	6525
GENM_087	Conotoxin precursor	O1-4	9	11,566,382 <- 11,578,815	Negative	11578738	11578815	77	11572086	11572146	60	6592	11566382	11566481	99	5605
GENM_088	Conotoxin precursor	O1-4	9	11,618,088 <- 11,632,278	Negative	11632200	11632278	78	11623023	11623083	60	9117	11618088	11618190	102	4833
GENM_089	other venom-related protein	Peptidyl prolyl cis trans isomerase A	9	34,801,276 <- 34,801,453	Negative	34801275	34801453	178
GENM_090	Conotoxin precursor	I4	10	84,692,719 -> 84,692,772	Positive	84692719	84692772	53
GENM_091	Conotoxin precursor	I4	10	84,751,241 <- 84,759,809	Negative	84759746	84759809	63	84753848	84753971	123	5775	84751241	84751335	94	2513
GENM_092	Conotoxin precursor	I4	10	84,768,333 -> 84,780,373	Positive	84768333	84768399	66	84777700	84777823	123	9301	84780279	84780373	94	2456
GENM_093	Conotoxin precursor	Conkunitzin-4	11	64,595,478 -> 64,607,296	Positive	64595478	64595538	60	64607173	64607296	123	11635
GENM_094	Hormone	Prohormone-4b	11	87,305,481 <- 87,347,538	Negative	87347394	87347538		87305481	87305612	131	41782
GENM_095	Hormone	Prohormone-4a	11	87,588,939 -> 87,603,798	Positive	87588939	87589904	965	87593730	87593874	144	3826	87601265	87601381	116	7391	87603602	87603798	196	2221
GENM_096	Hormone	Thyrostimulin hormone alpha	11	87,693,379 -> 87,707,724	Positive	87693379	87693554	175	87707632	87707724	92	14078
GENM_097	Hormone	Thyrostimulin hormone alpha	11	88,321,202 -> 88,321,376	Positive	88321202	88321376	174
GENM_098	Conotoxin precursor	Cerm 03-7	12	2,776,890 -> 2,788,186	Positive	2776890	2776971	81	2786652	2786709	57	9681	2788125	2788186	61	1416
GENM_099	Conotoxin precursor	Cerm 03-2	12	48,202,010 <- 48,202,071	Negative	48202010	48202071	61
GENM_100	Conotoxin precursor	Cerm 03-2	12	48,316,646 <- 48,319,136	Negative	48319075	48319136	61	48316646	48316696	50	2379
GENM_101	Conotoxin precursor	I1-1	12	68,240,276 -> 68,251,562	Positive	68240276	68240330	54	68242162	68242231	69	1832	68251427	68251562	135	9196
GENM_102	Conotoxin precursor	I1-2	12	68,866,914 <- 68,891,364	Negative	68891310	68891364	54	68877809	68877860	51	13450	68866914	68867028	114	10781
GENM_103	Conotoxin precursor	I3	12	80,549,242 <- 80,561,855	Negative	80561801	80561855	54	80551641	80551710	69	10091	80549242	80549359	117	2282
GENM_104	Conotoxin precursor	I3	12	80,569,398 -> 80,569,467	Positive	80569398	80569467	69
GENM_105	Conotoxin precursor	Cver 01	12	96,079,165 <- 96,114,086	Negative	96114023	96114086	63	96094174	96094243	69	19780	96079165	96079294	129	14880
GENM_106	Conotoxin precursor	Cver 01	12	98,831,882 <- 98,842,191	Negative	98842128	98842191	63	98836665	98836734	69	5394	98831882	98832011	129	4654
GENM_107	Hormone	Conorfamide	13	4,890,986 <- 4,891,058	Negative	4890986	4891058	72
GENM_108	Hormone	Conorfamide	13	4,926,981 <- 4,927,054	Negative	4926981	4927054	73
GENM_109	Hormone	Conorfamide	13	5,051,885 <- 5,051,957	Negative	5051885	5051957	72
GENM_110	Hormone	Conorfamide	13	5,062,565 <- 5,062,635	Negative	5062565	5062635	70
GENM_111	Hormone	Conorfamide	13	5,431,439 <- 5,432,455	Negative	5432407	5432455	48	5431439	5431502	63	905
GENM_112	Conotoxin precursor	O2-1	13	10,010,395 -> 10,024,753	Positive	10010395	10010470	75	10014087	10014142	55	3617	10024625	10024753	128	10483
GENM_113	Conotoxin precursor	O2-1	13	10,048,389 <- 10,062,678	Negative	10062603	10062678	75	10058911	10058968	57	3635	10048389	10048456	67	10455
GENM_114	Conotoxin precursor	H-1a	13	23,988,628 <- 23,988,693	Negative	23988628	23988693	65
GENM_115	Conotoxin precursor	O1-2	13	24,230,815 -> 24,230,893	Positive	24230815	24230893	78
GENM_116	Conotoxin precursor	O1-2	13	24,266,902 <- 24,273,107	Negative	24273019	24273107	88	24269045	24269112	67	3907	24266823	24266922	99	2123
GENM_117	other venom-related protein	Kazal protease inhibitor-1	13	27,661,238 -> 27,666,142	Positive	27661238	27661280	42	27664774	27664897	123	3494	27665422	27665582	160	525	27666088	27666142	54	506
GENM_118	other venom-related protein	Conodipine-3	13	34,441,722 <- 34,445,507	Negative	34445298	34445507	209	34441722	34441959	237	3339
GENM_119	Hormone	Insulin-related peptide 2	13	36,262,482 -> 36,271,090	Positive	36262482	36262725	243	36270912	36271090	178	8187
GENM_120	Conotoxin precursor	H-1b	13	38,350,701 -> 38,361,203	Positive	38350701	38350772	71	38355474	38355540	66	4702	38361083	38361203	120	5543
GENM_121	other venom-related protein	Kazal protease inhibitor-1	13	38,469,063 -> 38,470,846	Positive	38469063	38469105	42	38470136	38470252	116	1031	38470688	38470846	158	436
GENM_122	other venom-related protein	Kazal protease inhibitor-1	13	38,565,483 <- 38,572,131	Negative	38572089	38572131	42	38571001	38571118	117	971	38570386	38570544	158	457	38565483	38565546	63	4840
GENM_123	other venom-related protein	Kazal protease inhibitor-1	13	43,926,098 -> 43,931,235	Positive	43926098	43926144	46	43928320	43928448	128	2176	43931083	43931235	152	2635
GENM_124	other venom-related protein	Kazal protease inhibitor-1	13	43,940,474 <- 43,944,873	Negative	43944831	43944873	42	43943515	43943638	123	1193	43942285	43942446	161	1069	43940474	43940528	54	1757
GENM_125	other venom-related protein	Conohyaluronidase	13	65,078,837 <- 65,104,470	Negative	65104346	65104470	124	65078837	65079078	241	25268
GENM_126	other venom-related protein	Conohyaluronidase	13	65,142,866 -> 65,143,042	Positive	65142866	65143042	176
GENM_127	Conotoxin precursor	H-1a	13	84,020,240 -> 84,033,785	Positive	84020240	84020314	74	84031160	84031222	62	10846	84033660	84033785	125	2438
GENM_128	other venom-related protein	Conohyaluronidase	13	88,899,239 <- 88,920,989	Negative	88920863	88920989	126	88917434	88917664	230	3199	88906150	88906397	247	11037	88904310	88904429	119	1721	88903177	88903384	207	926	88900448	88900627	179	2550	88899239	88899444	205	1004
GENM_129	other venom-related protein	Peptidyl prolyl cis-trans isomerase B	14	30,089,384 <- 30,097,648	Negative	30097560	30097648		30094784	30094900	116	2660	30093304	30093409	105	1375	30090556	30090740	184	2564	30089384	30089518	134	1038
GENM_130	Conotoxin precursor	I4	14	58,978,385 -> 58,986,513	Positive	58978385	58978450	65	58984914	58985043	129	6464	58986419	58986513	94	1376
GENM_131	Conotoxin precursor	I4	14	59,119,142 <- 59,119,211	Negative	59119142	59119211	69
GENM_132	Conotoxin precursor	Tand 01	14	73,508,654 <- 73,554,422	Negative	73554333	73554422	89	73508654	73508809	155	45524
GENM_133	Conotoxin precursor	Tand 01	14	73,886,999 -> 73,887,153	Positive	73886999	73887153	154
GENM_134	Conotoxin precursor	Tand 01	14	73,891,995 <- 73,912,954	Negative	73912854	73912954	100	73909917	73910071	154	2783	73905052	73905152	100	4765	73891995	73892060	65	12992
GENM_135	other venom-related protein	PDI-A3	14	84,614,759 -> 84,653,141	Positive	84614759	84614943	184	84618397	84618487	90	3454	84619433	84619550	117	946	84623816	84623926	110	4266	84624570	84624695	125	644	84627199	84627314	115	2504	84632189	84632315	126	4875	84633923	84634105	182	1608	84634575	84634677	102	470	84637192	84637319	127	2515	84649834	84649914	80	12515	84651391
GENM_136	other venom-related protein	Peptidyl prolyl cis-trans isomerase B	15	6,880,384 <- 6,893,172	Negative	6892993	6893172	179	6886774	6886981	207	6012	6885970	6886089	119	685	6880384	6880664	280	5306
GENM_137	Conotoxin precursor	T-1	15	86,216,642 -> 86,220,033	Positive	86216642	86216705	63	86219989	86220033	44	3284
GENM_138	Conotoxin precursor	T-1	15	86,253,268 -> 86,260,724	Positive	86253268	86253331	63	86260688	86260724	36	7357
GENM_139	Conotoxin precursor	T-1	15	86,376,044 <- 86,376,110	Negative	86376044	86376110	66
GENM_140	Conotoxin precursor	T-1	15	87,482,216 <- 87,491,956	Negative	87491893	87491956	63	87487851	87487895	44	3998	87482216	87482291	75	5560
GENM_141	Conotoxin precursor	T-1	15	96,015,158 -> 96,020,728	Positive	96015158	96015221	63	96017288	96017334	46	2067	96020655	96020728	73	3321
GENM_142	other venom-related protein	Ferritin	16	30,565,052 <- 30,568,926	Negative	30568822	30568926	104	30567795	30567941	146	881	30566068	30566193	125	1602	30565052	30565189	137	879
GENM_143	other venom-related protein	Ferritin	16	35,446,461 <- 35,453,655	Negative	35453545	35453655	110	35448911	35449057	146	4488	35448229	35448354	125	557	35446461	35446595	134	1634
GENM_144	Conotoxin precursor	Cerm 04	16	40,209,269 <- 40,209,347	Negative	40209269	40209347	78
GENM_145	Conotoxin precursor	Cerm 04	16	40,732,729 <- 40,732,807	Negative	40732729	40732807	78
GENM_146	Conotoxin precursor	Cerm 04	16	40,747,071 <- 40,753,894	Negative	40753816	40753894	78	40751585	40751642	57	2174	40747071	40747134	63	4451	40741151	40741180	29	5891
GENM_147	Conotoxin precursor	Cerm 04	16	40,754,026 <- 40,754,104	Negative	40754026	40754104	78
GENM_148	Conotoxin precursor	Cerm 04	16	40,805,001 <- 40,817,148	Negative	40817091	40817148	57	40811345	40811411	66	5680	40805001	40805030	29	6315
GENM_149	Conotoxin precursor	Cerm 04	16	40,819,761 -> 40,819,818	Positive	40819761	40819818	57
GENM_150	Hormone	Insulin-related peptide1	16	43,018,613 <- 43,020,987	Negative	43020744	43020987	243	43018613	43018821	208	1923
GENM_151	Conotoxin precursor	Rimp 03	16	46,220,698 -> 46,222,068	Positive	46220698	46220773	75	46221927	46222068	141	1154
GENM_152	Conotoxin precursor	Conkunitzin-12	16	74,117,919 -> 74,141,339	Positive	74117919	74117986	67	74132342	74132507	165	14356	74141177	74141339	162	8670
GENM_153	Conotoxin precursor	Conkunitzin-12	16	74,165,138 <- 74,165,207	Negative	74165138	74165207	69
GENM_154	Conotoxin precursor	Conkunitzin-12	16	74,176,803 <- 74,190,660	Negative	74190591	74190660	69	74176803	74176963	160	13628
GENM_155	Conotoxin precursor	Conkunitzin-3	16	74,516,363 <- 74,534,861	Negative	74534777	74534861	84	74521583	74521744	161	13033	74516363	74516393	30	5190
GENM_156	Conotoxin precursor	O2-4 (Contryphan)	16	78,661,892 <- 78,663,913	Negative	78663833	78663913	80	78661892	78661952	60	1881
GENM_157	Conotoxin precursor	O2-4 (Contryphan)	16	78,680,864 -> 78,736,707	Positive	78680864	78680945	81	78736649	78736707	58	55704
GENM_158	Conotoxin precursor	O2-4 (Contryphan)	16	78,753,488 -> 78,753,571	Positive	78753488	78753571	83
GENM_159	Conotoxin precursor	O2-4 (Contryphan)	16	78,755,428 -> 78,758,490	Positive	78755428	78755503	75	78758430	78758490	60	2927
GENM_160	Conotoxin precursor	Conkunitzin-3	16	81,381,645 -> 81,386,850	Positive	81381645	81381726	81	81386684	81386850	166	4958
GENM_161	Conotoxin precursor	Conkunitzin-3	16	81,387,468 -> 81,387,614	Positive	81387468	81387614	146
GENM_162	Conotoxin precursor	Conkunitzin-3	16	81,392,936 -> 81,393,106	Positive	81392936	81393106	170
GENM_163	Conotoxin precursor	Conkunitzin-3	16	81,393,701 -> 81,393,867	Positive	81393701	81393867	166
GENM_164	Conotoxin precursor	Conkunitzin-3	16	81,404,861 -> 81,404,939	Positive	81404861	81404939	78
GENM_165	Conotoxin precursor	Conkunitzin-3	16	81,423,744 <- 81,423,910	Negative	81423744	81423910	166
GENM_166	Conotoxin precursor	Conkunitzin-3	16	81,424,578 <- 81,424,739	Negative	81424578	81424739	161
GENM_167	Conotoxin precursor	Conkunitzin-3	16	81,425,406 <- 81,425,564	Negative	81425406	81425564	158
GENM_168	Conotoxin precursor	Conkunitzin-3	16	81,435,072 <- 81,439,654	Negative	81439573	81439654	81	81435072	81435236	164	4337
GENM_169	Conotoxin precursor	Conkunitzin-3	16	81,465,083 <- 81,465,160	Negative	81465083	81465160	77
GENM_170	Hormone	Insulin-related peptide3	16	81,590,277 <- 81,592,627	Negative	81592359	81592627	268	81590277	81590550	273	1809
GENM_171	Hormone	Insulin-related peptide3	16	81,713,839 -> 81,713,867	Positive	81713839	81713867	28
GENM_172	Conotoxin precursor	O2-2 (Contryphan)	16	92,254,109 -> 92,254,210	Positive	92254109	92254210	101
GENM_173	Conotoxin precursor	O2-2 (Contryphan)	16	92,697,760 -> 92,706,682	Positive	92697760	92697841	81	92706629	92706682	53	8788
GENM_174	Conotoxin precursor	O2-2 (Contryphan)	16	92,714,567 <- 92,714,642	Negative	92714567	92714642	75
GENM_175	Conotoxin precursor	O2-2 (Contryphan)	16	92,719,689 -> 92,727,464	Positive	92719689	92719760	71	92725786	92725845	59	6026	92727371	92727464	93	1526
GENM_176	Conotoxin precursor	O2-2 (Contryphan)	16	92,774,928 -> 92,782,251	Positive	92774928	92775009	81	92780488	92780548	60	5479	92782159	92782251	92	1611
GENM_177	Conotoxin precursor	O2-2 (Contryphan)	16	92,831,565 <- 92,839,418	Negative	92839343	92839418	75	92835095	92835155	60	4188	92831565	92831667	102	3428
GENM_178	Conotoxin precursor	O2-2 (Contryphan)	16	92,892,784 -> 92,899,559	Positive	92892784	92892859	75	92899499	92899559	60	6640
GENM_179	Conotoxin precursor	O2-2 (Contryphan)	16	92,937,845 -> 92,946,297	Positive	92937845	92937921	76	92944567	92944628	61	6646	92946223	92946297	74	1595
GENM_180	Conotoxin precursor	O2-2 (Contryphan)	16	93,289,497 -> 93,289,572	Positive	93289497	93289572	75
GENM_181	Conotoxin precursor	Cver 07	17	41,943,870 <- 41,988,613	Negative	41988487	41988613	126	41977826	41977908	82	10579	41958284	41958450	166	19376	41943870	41944087	217	14197
GENM_182	Conotoxin precursor	O2-1 (Contryphan)	17	44,315,201 <- 44,330,239	Negative	44330164	44330239	75	44320016	44320079	63	10085	44315201	44315321	120	4695
GENM_183	Conotoxin precursor	Conkunitzin-9	17	78,552,587 -> 78,552,639	Positive	78552587	78552639	52
GENM_184	Conotoxin precursor	Conkunitzin-9	17	78,586,132 -> 78,590,072	Positive	78586132	78586204	72	78586907	78587054	147	703	78590044	78590072	28	2990
GENM_185	Conotoxin precursor	Cerm 11	18	4,480,351 <- 4,503,150	Negative	4503093	4503150	57	4499338	4499374	36	3719	4496084	4496152	68	3186	4480351	4480377	26	15707
GENM_186	Conotoxin precursor	Rmil 02	18	7,236,043 -> 7,242,202	Positive	7236043	7236100	57	7240922	7240955	33	4822	7242110	7242202	92	1155
GENM_187	Conotoxin precursor	Cerm 11	18	27,944,744 -> 27,969,856	Positive	27944744	27944801	57	27964149	27964182	33	19348	27969028	27969159	131	4846	27969826	27969856	30	667
GENM_188	Conotoxin precursor	O1-3	18	28,644,509 <- 28,644,614	Negative	28644509	28644614	105
GENM_189	Conotoxin precursor	Tpra 06	18	38,173,073 <- 38,173,177	Negative	38173073	38173177	104
GENM_190	Conotoxin precursor	Cerm 02	18	56,185,391 <- 56,194,839	Negative	56194806	56194839	33	56185391	56185463	72	9343
GENM_191	Conotoxin precursor	U-2	18	72,224,929 <- 72,226,616	Negative	72226550	72226616	66	72224929	72224961	32	1589
GENM_192	Conotoxin precursor	U-1a	18	72,239,897 -> 72,239,930	Positive	72239897	72239930	33
GENM_193	Conotoxin precursor	U-2	18	72,276,186 <- 72,276,251	Negative	72276186	72276251	65
GENM_194	Conotoxin precursor	U-1a	18	72,433,527 <- 72,433,592	Negative	72433527	72433592	65
GENM_195	Conotoxin precursor	U-1a	18	72,471,748 <- 72,471,814	Negative	72471748	72471814	66
GENM_196	Conotoxin precursor	U-2	18	72,683,020 -> 72,683,123	Positive	72683020	72683123	103
GENM_197	Conotoxin precursor	D2	18	72,985,713 -> 72,992,148	Positive	72985713	72985788	75	72990545	72990614	69	4757	72992034	72992148	114	1420
GENM_198	Conotoxin precursor	Rmil 02	18	81,263,841 <- 81,263,943	Negative	81263841	81263943	102
GENM_199	Conotoxin precursor	Rmil 02	18	81,400,842 <- 81,421,699	Negative	81421642	81421699	57	81400842	81400943	101	20699
GENM_200	Conotoxin precursor	Rmil 02	18	81,440,857 -> 81,440,908	Positive	81440857	81440908	51
GENM_201	Conotoxin precursor	Rmil 02	18	81,511,532 -> 81,525,473	Positive	81511532	81511583	51	81514680	81514713	33	3097	81525368	81525473	105	10655
GENM_202	Conotoxin precursor	B1 (Conantokin) No Framework	19	27,249,812 -> 27,250,114	Positive	27249812	27250114	302
GENM_203	Conotoxin precursor	P-1a	19	49,458,380 <- 49,458,460	Negative	49458380	49458460	80
GENM_204	Conotoxin precursor	P-1a	19	49,551,701 <- 49,585,692	Negative	49585623	49585692	69	49581792	49581870	78	3753	49551701	49551821	120	29971
GENM_205	Conotoxin precursor	P-1a	19	49,607,740 <- 49,616,897	Negative	49616828	49616897	69	49610982	49611060	78	5768
GENM_206	Conotoxin precursor	P-1a	19	49,703,650 -> 49,711,176	Positive	49703650	49703718	68	49707841	49707873	32	4123	49711056	49711176	120	3183
GENM_207	Conotoxin precursor	P-1a	19	49,731,248 <- 49,738,530	Negative	49738459	49738530	71	49734718	49734790	72	3669	49731248	49731368	120	3350
GENM_208	Conotoxin precursor	O1-2	20	4,698,865 -> 4,720,579	Positive	4698865	4698943	78	4713197	4713257	60	14254	4720465	4720579	114	7208
GENM_209	Conotoxin precursor	O1-2	20	4,782,903 <- 4,798,447	Negative	4798369	4798447	78	4786561	4786621	60	11748	4782903	4783011	108	3550
GENM_210	Conotoxin precursor	O1-2	20	15,684,502 <- 15,697,825	Negative	15697748	15697825	77	15689131	15689188	57	8560	15684502	15684613	111	4518
GENM_211	Conotoxin precursor	O1-2	20	35,485,170 <- 35,495,886	Negative	35495805	35495886	81	35485699	35485759	60	10046	35485170	35485305	135	394
GENM_212	Conotoxin precursor	O1-2	20	35,519,641 <- 35,519,722	Negative	35519641	35519722	81
GENM_213	Conotoxin precursor	Con-ikot-ikot-6	20	36,691,505 -> 36,696,566	Positive	36691505	36691628	123	36692730	36692767	37	1102	36696439	36696566	127	3672
GENM_214	Conotoxin precursor	Conkunitzin-2	20	38,031,531 -> 38,031,685	Positive	38031531	38031685	154
GENM_215	Conotoxin precursor	Conkunitzin-2	20	38,089,393 -> 38,094,297	Positive	38089393	38089560	167	38094116	38094297	181	4556
GENM_216	Conotoxin precursor	Conkunitzin-2	20	38,102,063 <- 38,105,973	Negative	38105916	38105973	57	38103681	38103848	167	2068	38102063	38102235	172	1446
GENM_217	Conotoxin precursor	Conkunitzin-2	20	40,927,288 <- 40,933,054	Negative	40932982	40933054	72	40930793	40930960	167	2022	40927207	40927385	178	3408
GENM_218	Conotoxin precursor	O1-2	20	43,598,689 <- 43,606,223	Negative	43606163	43606223	60	43598689	43598824	135	7339
GENM_219	Conotoxin precursor	Ggeo04	20	43,988,098 <- 43,993,755	Negative	43993640	43993755	115	43989782	43989840	58	3800	43988098	43988213	115	1569
GENM_220	Conotoxin precursor	O1-6	20	48,921,237 -> 48,926,376	Positive	48921237	48921315	78	48926325	48926376	51	5010
GENM_221	Conotoxin precursor	O1-6	20	49,018,778 -> 49,029,807	Positive	49018778	49018855	77	49023300	49023353	53	4445	49029707	49029807	100	6354
GENM_222	Conotoxin precursor	O1-2	20	49,628,057 <- 49,634,117	Negative	49634032	49634117	85	49628057	49628117	60	5915
GENM_223	other venom-related protein	Elevenin	20	57,482,885 -> 57,482,924	Positive	57482885	57482924	39
GENM_224	Conotoxin precursor	O1-2	20	61,427,017 <- 61,444,032	Negative	61443954	61444032	78	61435385	61435434	49	8520	61427017	61427118	101	8267
GENM_225	Conotoxin precursor	O1-2	20	61,491,116 -> 61,491,218	Positive	61491116	61491218	102
GENM_226	other venom-related protein	Ferritin	20	62,818,455 <- 62,824,619	Negative	62824521	62824619	98	62822226	62822376	150	2145	62820378	62820499	121	1727	62818455	62818604	149	1774
GENM_227	Conotoxin precursor	O1-2	20	66,212,500 -> 66,250,205	Positive	66212500	66212578	78	66216982	66217029	47	4404	66250113	66250205	92	33084
GENM_228	Conotoxin precursor	O1-2	20	66,267,299 <- 66,278,327	Negative	66278252	66278327	75	66273768	66273826	58	4426	66267299	66267398	99	6370
GENM_229	Conotoxin precursor	O1-2	20	66,365,798 <- 66,367,001	Negative	66366953	66367001	48	66365798	66365873	75	1080
GENM_230	Conotoxin precursor	O1-2	20	66,394,862 -> 66,408,551	Positive	66394862	66394937	75	66407131	66407177	46	12194	66408450	66408551	101	1273
GENM_231	Conotoxin precursor	O1-2	20	68,304,233 <- 68,329,227	Negative	68329167	68329227	60	68304233	68304338	105	24829
GENM_232	Hormone	Insulin-related peptide4	21	45,124,776 <- 45,126,688	Negative	45126521	45126688	167	45124776	45124948	172	1573
GENM_233	Hormone	Insulin-related peptide4	21	45,168,943 -> 45,172,581	Positive	45168943	45169022	79	45172501	45172581	80	3479
GENM_234	Hormone	Insulin-related peptide4	21	45,201,627 <- 45,203,539	Negative	45203461	45203539	78	45201627	45201778	151	1683
GENM_235	Hormone	Insulin-related peptide4	21	45,261,635 -> 45,263,379	Positive	45261635	45261800	165	45263216	45263379	163	1416
GENM_236	Conotoxin precursor	Rmil 01	21	74,482,179 <- 74,482,251	Negative	74482179	74482251	72
GENM_237	Conotoxin precursor	Rmil 01	21	74,489,936 <- 74,489,989	Negative	74489936	74489989	53
GENM_238	Conotoxin precursor	Rmil 01	21	74,663,698 <- 74,663,770	Negative	74663698	74663770	72
GENM_239	Conotoxin precursor	Rmil 01	21	74,732,627 <- 74,732,730	Negative	74732627	74732730	103
GENM_240	Conotoxin precursor	Rmil 01	21	74,816,832 <- 74,888,976	Negative	74888904	74888976	72	74829682	74829735	53	59169	74816832	74816970	138	12712
GENM_241	Conotoxin precursor	L	22	63,141,749 -> 63,147,859	Positive	63141749	63141835	86	63143320	63143372	52	1485	63147779	63147859	80	4407
GENM_242	Conotoxin precursor	Pmag 02	23	718,869 <- 723,658	Negative	723619	723658	39	720344	720491	147	3128	718869	718947	78	1397
GENM_243	Conotoxin precursor	Pmag 02	23	742,166 <- 746,948	Negative	746910	746948	38	743197	743350	153	3560	742166	742244	78	953
GENM_244	Conotoxin precursor	I2-2	23	14,057,427 <- 14,068,249	Negative	14068195	14068249	54	14059943	14060033	69	10699	14057427	14057496	69	2447
GENM_245	Conotoxin precursor	I2-1	23	36,526,029 -> 36,556,307	Positive	36526029	36526088	59	36551480	36551576	96	25392	36556252	36556307	55	4676
GENM_246	Conotoxin precursor	I2-1	23	36,563,024 -> 36,596,224	Positive	36563024	36563124	100	36596175	36596224	49	33051
GENM_247	Conotoxin precursor	I2-1	23	36,629,304 <- 36,644,624	Negative	36644531	36644624	93	36629304	36629360	56	15171
GENM_248	Conotoxin precursor	I2-1	23	36,824,406 <- 36,824,465	Negative	36824406	36824465	59
GENM_249	Conotoxin precursor	I2-2	23	51,591,583 <- 51,606,994	Negative	51606935	51606994	59	51604467	51604581	114	2354	51591583	51591614	31	12853
GENM_250	Conotoxin precursor	Ggeo03-1	24	17,868,601 <- 17,874,209	Negative	17874156	17874209	53	17871591	17871624	33	2532	17868601	17868683	82	2908
GENM_251	Conotoxin precursor	O2-2 (Contryphan)	24	19,671,622 <- 19,706,048	Negative	19705972	19706048	76	19671622	19671723	101	34249
GENM_252	Conotoxin precursor	Y-1	24	49,560,776 -> 49,560,882	Positive	49560776	49560882	106
GENM_253	Conotoxin precursor	Y-1	24	49,648,838 -> 49,656,063	Positive	49648838	49648910	72	49651184	49651229	45	2274	49655960	49656063	103	4731
GENM_254	other venom-related protein	Kazal protease inhibitor-2	25	12,734,631 <- 12,739,949	Negative	12739916	12739949	33	12736215	12736350	135	3566	12734631	12734673	42	1542
GENM_255	other venom-related protein	Kazal protease inhibitor-2	25	12,745,275 <- 12,745,308	Negative	12745275	12745308	33
GENM_256	Conotoxin precursor	T-1	25	17,849,905 <- 17,865,962	Negative	17865896	17865962	66	17863547	17863585	38	2311	17849905	17849973	68	13574
GENM_257	Conotoxin precursor	Cver 06	25	22,481,716 <- 22,494,795	Negative	22494709	22494795	86	22481716	22481748	32	12961
GENM_258	Conotoxin precursor	Cver 06	25	22,639,474 -> 22,659,077	Positive	22639474	22639569	95	22658926	22659077	151	19357
GENM_259	other venom-related protein	Conodipine-2	25	42,090,332 <- 42,126,167	Negative	42125975	42126167	192	42090332	42090687	355	35288
GENM_260	other venom-related protein	Conodipine-2	25	42,160,870 -> 42,166,568	Positive	42160870	42161057	187	42166215	42166568	353	5158
GENM_261	other venom-related protein	Conodipine-2	25	42,193,273 <- 42,202,357	Negative	42202169	42202357	188	42193273	42193632	359	8537
GENM_262	Conotoxin precursor	E-2	25	53,408,589 <- 53,429,940	Negative	53429843	53429940	97	53408589	53408741	152	21102
GENM_263	Conotoxin precursor	E-1	25	53,672,795 -> 53,677,259	Positive	53672795	53672893	98	53677113	53677259	146	4220
GENM_264	Conotoxin precursor	E-1	25	53,692,150 -> 53,698,051	Positive	53692150	53692246	96	53696457	53696600	143	4211	53698027	53698051	24	1427
GENM_265	Conotoxin precursor	P-1a	25	67,049,231 -> 67,066,542	Positive	67049231	67049307	76	67066401	67066542	141	17094
GENM_266	other venom-related protein	PDI-A5	26	37,512,365 <- 37,569,065	Negative	37569018	37569065	47	37566059	37566188	129	2830	37565170	37565261	91	798	37564011	37564048	37	1122	37561523	37561568	45	2443	37552042	37552134	92	9389	37550493	37550553	60	1489	37548383	37548542	159	1951	37547234	37547302	68	1081	37536989	37537123	134	10111	37536125	37536287	162	702	37534704
GENM_267	Conotoxin precursor	F-3	26	58,739,715 <- 58,739,824	Negative	58739715	58739824	109
GENM_268	Conotoxin precursor	F-1	26	58,805,912 -> 58,806,075	Positive	58805912	58806075	163
GENM_269	Conotoxin precursor	F-1	26	58,830,130 -> 58,833,732	Positive	58830130	58830280	150	58833627	58833732	105	3347
GENM_270	Conotoxin precursor	Conkunitzin-5	26	64,618,294 <- 64,621,745	Negative	64621700	64621745	45	64620013	64620053	40	1647	64619227	64619306	79	707	64618294	64618470	176	757
GENM_271	Conotoxin precursor	N-2	27	2,884,677 -> 2,901,425	Positive	2884677	2884749	72	2887972	2888041	69	3223	2901269	2901425	156	13228
GENM_272	Conotoxin precursor	N-2	27	2,917,627 <- 2,932,990	Negative	2932918	2932990	72	2928320	2928385	65	4533	2917627	2917784	157	10536
GENM_273	Conotoxin precursor	Rimp 01	27	24,996,352 -> 25,010,014	Positive	24996352	24996432	80	25004293	25004367	74	7861	25009943	25010014	71	5576
GENM_274	Conotoxin precursor	Rimp 01	27	25,018,330 <- 25,033,732	Negative	25033650	25033732	82	25029607	25029764	157	3886	25018330	25018406	76	11201
GENM_275	Conotoxin precursor	Rimp 01	27	25,111,219 -> 25,111,286	Positive	25111219	25111286	67
GENM_276	Conotoxin precursor	O1-3	28	724,336 -> 730,283	Positive	724336	724397	61	730228	730283	55	5831
GENM_277	Conotoxin precursor	O1-3	28	739,333 <- 744,864	Negative	744789	744864	75	739333	739393	60	5396
GENM_278	other venom-related protein	PDI-A6	28	2,054,542 -> 2,077,618	Positive	2054542	2054548	6	2059117	2059267	150	4569	2060804	2060861	57	1537	2062812	2062938	126	1951	2065872	2065997	125	2934	2066807	2067024	217	810	2069644	2069791	147	2620	2073189	2073346	157	3398	2074633	2074705	0	N/A	2075717	2075802	85	1012	2076355	2076451	96	553	2077556
GENM_279	Conotoxin precursor	O1-2	28	9,335,046 -> 9,335,151	Positive	9335046	9335151	105
GENM_280	Conotoxin precursor	Cerm 19	28	14,068,013 <- 14,081,467	Negative	14081359	14081467	108	14068013	14068251	238	13108
GENM_281	Conotoxin precursor	O1-3	28	22,653,782 <- 22,653,877	Negative	22653782	22653877	95
GENM_282	Conotoxin precursor	O1-3	28	22,659,600 - 22,676,489	N/A	22676408	22676489	81	22659600	22659678	78	N/A	22663954	22664059	105	N/A
GENM_283	Conotoxin precursor	O1-3	28	26,222,445 <- 26,232,793	Negative	26232717	26232793	76	26222445	26222525	80	10192
GENM_284	Conotoxin precursor	O1-3	28	26,250,067 <- 26,250,148	Negative	26250067	26250148	81
GENM_285	Conotoxin precursor	O1-3	28	29,370,082 <- 29,385,159	Negative	29385081	29385159	78	29377741	29377805	64	7276	29370082	29370181	99	7560
GENM_286	Conotoxin precursor	O1-3	28	30,708,709 -> 30,714,028	Positive	30708709	30708787	78	30713967	30714028	61	5180
GENM_287	Conotoxin precursor	O1-3	28	30,727,653 -> 30,735,784	Positive	30727653	30727731	78	30732917	30732977	60	5186	30735679	30735784	105	2702
GENM_288	Conotoxin precursor	O1-3	28	30,762,131 <- 30,769,462	Negative	30769380	30769462	82	30765151	30765192	41	4188	30762131	30762169	38	2982
GENM_289	Conotoxin precursor	O1-3	29	12,937,494 <- 12,937,554	Negative	12937494	12937554	60
GENM_290	Conotoxin precursor	O1-3	29	12,948,626 -> 12,948,686	Positive	12948626	12948686	60
GENM_291	Conotoxin precursor	Rimp 02	29	14,667,322 <- 14,667,422	Negative	14667322	14667422	100
GENM_292	Conotoxin precursor	Rimp 02	29	14,715,237 -> 14,728,720	Positive	14715237	14715310	73	14720699	14720766	67	5389	14728589	14728720	131	7823
GENM_293	Conotoxin precursor	O1-9	29	19,161,835 -> 19,161,891	Positive	19161835	19161891	56
GENM_294	Conotoxin precursor	O1-9	29	19,248,919 -> 19,257,673	Positive	19248919	19249003	84	19250170	19250230	60	1167	19257568	19257673	105	7338
GENM_295	other venom-related protein	PDI-A5	29	34,697,821 -> 34,697,882	Positive	34697821	34697882	61
GENM_296	Conotoxin precursor	Q-1a	29	40,352,927 -> 40,359,394	Positive	40352927	40352996	69	40356262	40356331	69	3266	40359265	40359394	129	2934
GENM_297	Conotoxin precursor	V-1a	29	40,969,935 -> 40,974,295	Positive	40969935	40969999	64	40971877	40971930	53	1878	40974205	40974295	90	2275
GENM_298	Conotoxin precursor	V-1a	29	41,027,733 <- 41,029,564	Negative	41029499	41029564	65	41027733	41027785	52	1714
GENM_299	Conotoxin precursor	V-1a	29	41,039,630 <- 41,039,695	Negative	41039630	41039695	65
GENM_300	Conotoxin precursor	V-1a	29	41,149,576 -> 41,149,635	Positive	41149576	41149635	59
GENM_301	Conotoxin precursor	V-1a	29	41,177,690 -> 41,187,966	Positive	41177690	41177756	66	41180317	41180368	51	2561	41187849	41187966	117	7481
GENM_302	Conotoxin precursor	V-1a	29	41,280,187 <- 41,285,525	Negative	41285459	41285525	66	41283634	41283685	51	1774	41280187	41280286	99	3348
GENM_303	Conotoxin precursor	V-1a	29	41,344,016 -> 41,353,344	Positive	41344016	41344082	66	41347130	41347182	52	3048	41353227	41353344	117	6045
GENM_304	Conotoxin precursor	J-2	29	46,090,448 <- 46,090,691	Negative	46090448	46090691	243
GENM_305	Conotoxin precursor	J-2	29	46,116,798 <- 46,117,044	Negative	46116798	46117044	246
GENM_306	Conotoxin precursor	O1-2	29	47,094,709 -> 47,094,790	Positive	47094709	47094790	81
GENM_307	Conotoxin precursor	O1-2	29	47,142,969 -> 47,143,051	Positive	47142969	47143051	82
GENM_308	Conotoxin precursor	J-2	29	49,573,005 -> 49,573,240	Positive	49573005	49573240	235
GENM_309	Conotoxin precursor	J-2	29	49,604,899 -> 49,605,138	Positive	49604899	49605138	239
GENM_310	Conotoxin precursor	V-1a	29	50,043,561 -> 50,043,627	Positive	50043561	50043627	66
GENM_311	Conotoxin precursor	Q-3	29	58,788,103 -> 58,788,228	Positive	58788103	58788228	125
GENM_312	Conotoxin precursor	Q-3	29	59,024,266 -> 59,024,314	Positive	59024266	59024314	48
GENM_313	Conotoxin precursor	Q-3	29	59,036,557 <- 59,042,931	Negative	59042868	59042931	63	59036557	59036617	60	6251
GENM_314	Conotoxin precursor	O1-8	30	23,551,810 <- 23,658,955	Negative	23658884	23658955	71	23551810	23551918	108	106966
GENM_315	Conotoxin precursor	O1-8	30	23,668,241 -> 23,673,991	Positive	23668241	23668313	72	23672303	23672360	57	3990	23673883	23673991	108	1523
GENM_316	Conotoxin precursor	O1-8	30	23,693,969 <- 23,711,755	Negative	23711683	23711755	72	23707196	23707253	57	4430	23693969	23694076	107	13120
GENM_317	Conotoxin precursor	K	30	26,281,873 -> 26,281,914	Positive	26281873	26281914	41
GENM_318	Conotoxin precursor	K	30	26,332,301 -> 26,332,369	Positive	26332301	26332369	68
GENM_319	Conotoxin precursor	K	30	26,446,979 <- 26,447,045	Negative	26446979	26447045	66
GENM_320	Conotoxin precursor	Unassigned Superfamily 02	30	48,433,537 -> 48,433,662	Positive	48433537	48433662	125
GENM_321	Conotoxin precursor	Unassigned Superfamily 02	30	48,567,620 <- 48,590,170	Negative	48590086	48590170	84	48583414	48583542	128	6544	48578820	48578936	116	4478	48567620	48567752	132	11068
GENM_322	Conotoxin precursor	Unassigned Superfamily 02	30	48,622,596 <- 48,635,096	Negative	48635012	48635096	84	48625282	48625413	131	9599	48622596	48622709	113	2573
GENM_323	Conotoxin precursor	Unassigned Superfamily 02	30	48,646,486 <- 48,651,211	Negative	48651127	48651211	84	48649438	48649569	131	1558	48647991	48648085	94	1353	48646486	48646611	125	1380
GENM_324	Conotoxin precursor	Unassigned Superfamily 02	30	48,669,953 -> 48,670,037	Positive	48669953	48670037	84
GENM_325	Conotoxin precursor	Con-ikot-ikot-3	30	48,712,316 <- 48,725,677	Negative	48725593	48725677	84	48724505	48724627	122	966	48712316	48712442	126	12063
GENM_326	Conotoxin precursor	A-1 4/7	30	49,304,935 -> 49,305,056	Positive	49304935	49305056	121
GENM_327	Conotoxin precursor	A2 4/7	30	49,544,453 -> 49,544,516	Positive	49544453	49544516	63
GENM_328	Conotoxin precursor	A2 4/7	30	49,571,517 -> 49,597,781	Positive	49571517	49571580	63	49597716	49597837	121	26136
GENM_329	Conotoxin precursor	A2 4/7	30	49,629,281 -> 49,629,344	Positive	49629281	49629344	63
GENM_330	Conotoxin precursor	A-1 4/7	30	49,658,693 -> 49,701,637	Positive	49658693	49658771	78	49701525	49701637	112	42754
GENM_331	Conotoxin precursor	A-1 4/7	30	49,761,882 -> 49,761,960	Positive	49761882	49761960	78
GENM_332	Conotoxin precursor	A-1 4/7	30	49,914,603 -> 49,918,066	Positive	49914603	49914681	78	49917936	49918066	130	3255
GENM_333	Conotoxin precursor	A-1 4/7	30	49,933,263 <- 49,941,216	Negative	49941139	49941216	77	49933263	49933393	130	7746
GENM_334	Conotoxin precursor	Con-ikot-ikot-3	30	56,986,296 -> 57,004,545	Positive	56986296	56986380	84	56993183	56993304	121	6803	57004423	57004545	122	11119
GENM_335	Conotoxin precursor	O3-2	31	6,715,265 <- 6,723,810	Negative	6723735	6723810	75	6722464	6722501	37	1234	6715265	6715366	101	7098
GENM_336	Conotoxin precursor	O3-2	31	6,798,535 -> 6,810,513	Positive	6798535	6798608	73	6803244	6803281	37	4636	6810412	6810513	101	7131
GENM_337	Conotoxin precursor	Cver 02	31	6,837,111 <- 6,841,632	Negative	6841557	6841632	75	6838384	6838417	33	3140	6837111	6837213	102	1171
GENM_338	Conotoxin precursor	O3-1	31	7,034,864 -> 7,043,682	Positive	7034864	7034939	75	7043145	7043210	65	8206	7043595	7043682	87	385
GENM_339	Conotoxin precursor	O3-1	31	7,075,314 -> 7,082,922	Positive	7075314	7075389	75	7080841	7080899	58	5452	7082848	7082943	95	1949
GENM_340	Conotoxin precursor	Cver 03	31	8,642,236 <- 8,665,576	Negative	8665501	8665576	75	8649732	8649807	75	15694	8642236	8642353	117	7379
GENM_341	Conotoxin precursor	O3-WF	31	15,671,771 <- 15,683,343	Negative	15683268	15683343	75	15681990	15682062	72	1206	15671771	15671843	72	10147
GENM_342	Conotoxin precursor	O3-2	31	16,527,282 -> 16,527,357	Positive	16527282	16527357	75
GENM_343	Conotoxin precursor	Cerm 10	31	19,892,716 -> 19,892,764	Positive	19892716	19892764	48
GENM_344	Conotoxin precursor	Cerm 10	31	19,903,507 <- 19,903,572	Negative	19903507	19903572	65
GENM_345	Conotoxin precursor	Cerm 10	31	20,354,032 -> 20,357,194	Positive	20354032	20354098	66	20355316	20355349	33	1218	20357074	20357194	120	1725
GENM_346	Conotoxin precursor	Ggeo01	31	22,869,388 -> 22,869,580	Positive	22869388	22869580	192
GENM_347	Conotoxin precursor	Ggeo01	31	22,893,501 -> 22,893,641	Positive	22893501	22893641	140
GENM_348	Conotoxin precursor	Ggeo01	31	23,744,598 <- 23,744,656	Negative	23744598	23744656	58
GENM_349	Conotoxin precursor	Ggeo01	31	23,761,038 <- 23,766,400	Negative	23766343	23766400	57	23761038	23761237	199	5106
GENM_350	Conotoxin precursor	Ggeo01	31	23,952,719 <- 23,952,802	Negative	23952719	23952802	83
GENM_351	Conotoxin precursor	Ggeo01	31	23,957,899 <- 23,957,984	Negative	23957899	23957984	85
GENM_352	Conotoxin precursor	Ggeo01	31	23,970,661 -> 23,977,252	Positive	23970661	23970718	57	23977077	23977252	175	6359
GENM_353	Conotoxin precursor	Ggeo01	31	29,879,538 <- 29,879,595	Negative	29879538	29879595	57
GENM_354	Conotoxin precursor	T-2 WF	31	32,075,034 <- 32,085,314	Negative	32085252	32085314	62	32081954	32081998	44	3254	32075034	32075123	89	6831
GENM_355	Conotoxin precursor	T-2	31	32,194,587 <- 32,194,650	Negative	32194587	32194650	63
GENM_356	Conotoxin precursor	T-2	31	32,257,551 <- 32,257,614	Negative	32257551	32257614	63
GENM_357	Conotoxin precursor	T-2 WF	31	32,305,064 -> 32,318,452	Positive	32305064	32305127	63	32315738	32315783	45	10611	32318391	32318452
GENM_358	Conotoxin precursor	T-2	31	32,321,948 <- 32,335,880	Negative	32335817	32335880	63	32324301	32324344	43	11473	32321948	32322021	73	2280
GENM_359	Conotoxin precursor	T-2	31	32,358,256 -> 32,375,747	Positive	32358256	32358319	63	32363423	32363470	47	5104	32375685	32375747	62	12215
GENM_360	Conotoxin precursor	T-2	31	40,157,255 <- 40,157,318	Negative	40157255	40157318	63
GENM_361	Conotoxin precursor	T-2 WF	31	40,476,977 <- 40,477,056	Negative	40476977	40477056	79
GENM_362	Conotoxin precursor	T-2 WF	31	40,478,202 <- 40,478,245	Negative	40478202	40478245	43
GENM_363	Conotoxin precursor	T-2 WF	31	40,489,589 <- 40,489,678	Negative	40489589	40489678	89
GENM_364	Conotoxin precursor	T-2 WF	31	40,491,106 <- 40,491,149	Negative	40491106	40491149	43
GENM_365	Conotoxin precursor	T-2 WF	31	40,499,422 <- 40,499,506	Negative	40499422	40499506	84
GENM_366	Conotoxin precursor	T-2 WF	31	40,507,465 <- 40,507,551	Negative	40507465	40507551	86
GENM_367	Conotoxin precursor	T-2 WF	31	40,508,839 <- 40,508,880	Negative	40508839	40508880	41
GENM_368	Conotoxin precursor	Ggeo01	31	41,028,595 -> 41,028,650	Negative	41028595	41028650	55
GENM_369	Conotoxin precursor	T-3	31	54,544,650 <- 54,544,694	Negative	54544650	54544694	44
GENM_370	Conotoxin precursor	T-3	31	54,549,591 <- 54,549,654	Negative	54549591	54549654	63
GENM_371	Conotoxin precursor	T-3	31	54,556,280 <- 54,556,324	Negative	54556280	54556324	44
GENM_372	Conotoxin precursor	T-3	31	54,664,654 <- 54,671,407	Negative	54671363	54671407	44	54664654	54664730	76	6633
GENM_373	Conotoxin precursor	T-3 WF or T-3	31	54,682,356 -> 54,682,394	Positive	54682356	54682394	38
GENM_374	Conotoxin precursor	T-3	31	54,684,050 <- 54,692,140	Negative	54692077	54692140	63	54684050	54684094	44	7983
GENM_375	Conotoxin precursor	T-3	31	54,732,520 <- 54,740,557	Negative	54740494	54740557	63	54737025	54737069	44	3425	54732520	54732648	128	4377
GENM_376	Conotoxin precursor	T-3	31	54,773,480 <- 54,778,082	Negative	54778019	54778082	63	54773480	54773527	47	4492
GENM_377	Conotoxin precursor	T-3	31	55,053,507 <- 55,053,570	Negative	55053507	55053570	63
GENM_378	Conotoxin precursor	T-3	31	55,201,962 -> 55,208,351	Positive	55201962	55202002	40	55208269	55208351	82	6267
GENM_379	Conotoxin precursor	T-3	31	55,606,120 <- 55,606,229	Negative	55606120	55606229	109
GENM_380	Conotoxin precursor	T-4	31	57,071,116 -> 57,086,886	Positive	57071116	57071179	63	57073832	57073894	62	2653	57082338	57082392	54	8444	57083521	57083554	33	1129	57086848	57086886	38	3294
GENM_381	Conotoxin precursor	H-2a	33	2,161,345 <- 2,174,224	Negative	2174152	2174224	72	2166848	2166922	74	7230	2161345	2161451	106	5397
GENM_382	Conotoxin precursor	H-2a	33	2,349,707 -> 2,364,754	Positive	2349707	2349778	71	2354306	2354381	75	4528	2364704	2364754	50	10323
GENM_383	Conotoxin precursor	H-2a	33	2,371,117 -> 2,371,161	Positive	2371117	2371161	44
GENM_384	Conotoxin precursor	H-2a	33	2,402,893 -> 2,402,931	Positive	2402893	2402931	38
GENM_385	Conotoxin precursor	H-2a	33	2,451,419 <- 2,478,317	Negative	2478246	2478317	71	2453570	2453645	75	24601	2451419	2451552	133	2018
GENM_386	Conotoxin precursor	H-2a	33	2,622,497 -> 2,631,622	Positive	2622497	2622568	71	2629467	2629542	75	6899	2631513	2631622	109	1971
GENM_387	other venom-related protein	Conodipine-1	33	22,338,798 -> 22,338,983	Positive	22338798	22338983	185
GENM_388	Conotoxin precursor	O2-2 (Contryphan)	33	25,294,046 -> 25,294,566	Positive	25294046	25294104	58	25294472	25294566	94	368
GENM_389	other venom-related protein	Conoporin	33	41,328,762 <- 41,335,615	Negative	41335545	41335615	70	41332990	41333261	271	2284	41330341	41330619	278	2371	41328762	41328921	159	1420
GENM_390	other venom-related protein	Neuropeptide F	33	43,626,868 -> 43,626,936	Positive	43626868	43626936	68
GENM_391	other venom-related protein	Neuropeptide F	33	43,685,699 <- 43,692,876	Negative	43692799	43692876	77	43685699	43685764	65	7035
GENM_392	Conotoxin precursor	Cerm 08	33	43,770,333 <- 43,800,810	Negative	43800751	43800810	59	43797939	43798054	115	2697	43797571	43797661	90	278	43770333	43770399	66	27172
GENM_393	Conotoxin precursor	Cerm 08	33	43,943,655 -> 43,943,710	Positive	43943655	43943710	55
GENM_394	Conotoxin precursor	Cerm 08	33	43,950,099 <- 43,950,156	Negative	43950099	43950156	57
GENM_395	Conotoxin precursor	Cerm 08	33	44,030,241 <- 44,045,974	Negative	44045856	44045974	118	44045511	44045604	93	252	44030241	44030303	62	15208
GENM_396	Conotoxin precursor	O1-3	34	20,447,099 <- 20,447,182	Negative	20447099	20447182	83
GENM_397	Conotoxin precursor	O1-3	34	20,612,256 -> 20,614,063	Positive	20612256	20612317	61	20613971	20614063	92	1654
GENM_398	Conotoxin precursor	O1-3	34	20,848,424 -> 20,848,479	Positive	20848424	20848479	55
GENM_399	Conotoxin precursor	O1-3	34	20,865,608 -> 20,868,509	Positive	20865608	20865665	57	20868405	20868509	104	2740
GENM_400	Conotoxin precursor	Rimp 05	34	24,382,553 -> 24,394,210	Positive	24382553	24382601	48	24386097	24386138	41	3496	24387478	24387499	21	1340	24394108	24394210	102	6609
GENM_401	Conotoxin precursor	Rimp 05	34	24,486,494 -> 24,497,160	Positive	24486494	24486542	48	24490217	24490258	41	3675	24491584	24491605	21	1326	24497055	24497160	105	5450
GENM_402	Conotoxin precursor	L	34	38,485,042 <- 38,493,058	Negative	38492977	38493058	81	38489814	38489871	57	3106	38485042	38485126	84	4688
GENM_403	Conotoxin precursor	O1-3	34	46,326,853 <- 46,331,171	Negative	46331093	46331171	78	46326853	46326917	64	4176
GENM_404	other venom-related protein	Prolyl endopeptidase	35	24,540,440 -> 24,540,593	Positive	24540440	24540593	153
GENM_405	other venom-related protein	Prolyl endopeptidase	35	24,572,745 <- 24,572,831	Negative	24572745	24572831	86
GENM_406	other venom-related protein	Prolyl endopeptidase	35	25,604,830 -> 25,604,922	Positive	25604830	25604922	92
GENM_407	other venom-related protein	Prolyl endopeptidase	35	36,866,273 -> 36,954,965	Positive	36866273	36866434	161	36868497	36868624	127	2063	36871336	36871431	95	2712	36872315	36872490	175	884	36883803	36883904	101	11313	36887884	36888025	141	3980	36902313	36902425	112	14288	36903277	36903330	53	852	36908185	36908264	0	N/A	36913436	36913542	106	5172	36919990	36920094	104	6448	36923547
GENM_408	other venom-related protein	Prolyl endopeptidase	35	36,980,743 -> 36,980,891	Positive	36980743	36980891	148
GENM_409	other venom-related protein	Prolyl endopeptidase	35	36,981,944 - 37,157,703	N/A	36981944	36982060	116	36986112	36986213	101	N/A	37021406	37021582	176	N/A	37046605	37046709	104	N/A	37068265	37068371	106	N/A	37071507	37071620	113	N/A	37075595	37075707	112	N/A	37077249	37077330	81	N/A	37081343	37081503	160	N/A	37107407	37107559	152	N/A	37116024	37116138	114	N/A	37119227
GENM_410	other venom-related protein	Prolyl endopeptidase	35	37,214,741 - 37,464,962	N/A	37214741	37214892	151	37273193	37273272	79	N/A	37275093	37275194	101	N/A	37281070	37281179	109	N/A	37281704	37281803	99	N/A	37282816	37282864	48	N/A	37325136	37325248	112	N/A	37329668	37329764	96	N/A	37334800	37334904	104	N/A	37338761	37338939	178	N/A	37357857	37358015	158	N/A	37393624
GENM_411	other venom-related protein	Prolyl endopeptidase	35	37,469,622 <- 37,469,781	Negative	37469622	37469781	159
GENM_412	other venom-related protein	Prolyl endopeptidase	35	37,475,934 <- 37,483,195	Negative	37483097	37483195	98	37475934	37476091	157	7006
GENM_413	other venom-related protein	Prolyl endopeptidase	35	37,552,419 <- 37,552,548	Negative	37552419	37552548	129
[truncated: 43 more columns]
