# Supplementary material for: The genome of the venomous snail Lautoconus ventricosus sheds light on the origin of conotoxin diversity
Source: Gigascience. 2021 May 25;10(5):giab037. doi: 10.1093/gigascience/giab037 (PMC8152183; doi:10.1093/gigascience/giab037)
Supplement: giab037_Supplemental_Files [file giab037_supplemental_files.zip › Supp TableS5.xlsx]

## Sheet: expanded and contracted genes
Supplementary Table S5. Gene family dynamics (significant expansions and contractions) in the L. ventricosus genome
Orthogroup	Probability	change	Annotation GFF file	BLAST BEST HIT (OF FIRST SEQ IN OG; head -n1)	Uniprot link	GO (MF or BP)	Function												%	Color key	Ontology
OG0000021	3.3449e-67	161	Protein of unknown function	XP_012945522.1 PREDICTED: uncharacterized protein LOC106013684 [Aplysia californica]	—	—	—												28.4314	29	keratinization, calcification, mucus, skeletetal and muscle development
OG0000024	1.3724e-64	153	Protein of unknown function	XP_009047172.1 hypothetical protein LOTGIDRAFT_157147 [Lottia gigantea]	—	—	—												26.4706	27	cellular processes
OG0000020	8.08234e-50	133	Protein of unknown function	XP_012934630.1 PREDICTED: uncharacterized protein LOC101854391 isoform X1 [Aplysia californica]	—	—	—												21.5686	22	Chromatin and nucleic acid binding
OG0000034	8.76918e-29	79	Similar to nipblb: Nipped-B-like protein B (Danio rerio)	XP_005113147.1 PREDICTED: octapeptide-repeat protein T2-like [Aplysia californica]	https://www.uniprot.org/uniprot/Q7PLI2	mitotic chromosome condensation	Involved in sister chromatid cohesion												3.92157	4	hormones
OG0000073	8.08391e-25	60	Similar to THAP12: 52 kDa repressor of the inhibitor of the protein kinase (Homo sapiens)	XP_011170346.1 PREDICTED: zinc finger MYM-type protein 1-like, partial [Solenopsis invicta]	https://www.uniprot.org/uniprot/Q5SVZ6	protein dimerization activity	zinc ion binding												9.80392	10	metabolic processes
OG0000107	7.1453e-26	57	Protein of unknown function	XP_009063741.1 hypothetical protein LOTGIDRAFT_154984 [Lottia gigantea]	—	—	—												9.80392	10	ion transport, nervous system signalling, hemostasis
OG0000019	1.0347e-16	56	Similar to v1g161623: ATPase ASNA1 homolog (Nematostella vectensis)	XP_014428394.1 PREDICTED: craniofacial development protein 2-like [Pelodiscus sinensis]	https://www.uniprot.org/uniprot/A7RQM5	posttranslational protein targeting to ER membrane	ATPase required for the post-translational delivery of tail-anchored (TA) proteins to the endoplasmic reticulum										102
OG0000056	1.55852e-20	55	Protein of unknown function	XP_012938890.1 PREDICTED: uncharacterized protein LOC106011983 [Aplysia californica]	—	—	—
OG0000103	3.39853e-24	55	Protein of unknown function	XP_012940709.1 PREDICTED: uncharacterized protein LOC106012391 [Aplysia californica]	—	—	—
OG0000123	7.06686e-23	51	Protein of unknown function	XP_009063778.1 hypothetical protein LOTGIDRAFT_155019 [Lottia gigantea]	—	—	—
OG0000119	7.06686e-23	51	Protein of unknown function	XP_012940165.1 PREDICTED: uncharacterized protein LOC106012280 [Aplysia californica]	—	—	—
OG0000118	2.98953e-21	49	Protein of unknown function	XP_009046867.1 hypothetical protein LOTGIDRAFT_172042 [Lottia gigantea]	—	—	—
OG0000065	8.9137e-18	47	Protein of unknown function	JAT01991.1 hypothetical protein g.37293 [Homalodisca liturata]	—	—	—
OG0000115	2.5001e-17	42	Protein of unknown function	XP_009056151.1 hypothetical protein LOTGIDRAFT_147595, partial [Lottia gigantea]	—	—	—
OG0000050	8.39274e-13	38	Similar to hgpA: Hemoglobin and hemoglobin-haptoglobin-binding protein A (Haemophilus influenzae)	XP_015914033.1 PREDICTED: uncharacterized protein LOC107444421 [Parasteatoda tepidariorum]	—	—	—
OG0000252	8.97042e-15	32	Protein of unknown function	XP_009052182.1 hypothetical protein LOTGIDRAFT_174593 [Lottia gigantea]	—	—	—
OG0000339	6.08229e-13	27	Protein of unknown function	XP_009053212.1 hypothetical protein LOTGIDRAFT_116126 [Lottia gigantea]	—	—	—
OG0000400	1.92103e-12	26	Protein of unknown function	XP_009057813.1 hypothetical protein LOTGIDRAFT_76338, partial [Lottia gigantea]	—	—	—
OG0000248	1.98979e-09	22	Protein of unknown function	XP_009044340.1 hypothetical protein LOTGIDRAFT_109385 [Lottia gigantea]	—	—	—
OG0000299	1.46709e-08	21	Protein of unknown function	XP_011664581.1 PREDICTED: uncharacterized protein LOC756027 [Strongylocentrotus purpuratus]	—	—	—
OG0000143	7.10274e-08	21	Similar to bpaC: Autotransporter adhesin BpaC (Burkholderia pseudomallei)	XP_012935431.1 PREDICTED: uncharacterized protein LOC101863966 isoform X1 [Aplysia californica]	—	—	—
OG0000490	1.75531e-09	20	Protein of unknown function	XP_009049010.1 hypothetical protein LOTGIDRAFT_176477 [Lottia gigantea]	—	—	—
OG0000321	5.84925e-09	20	Similar to 41 kDa spicule matrix protein (Hemicentrotus pulcherrimus)	XP_009056484.1 hypothetical protein LOTGIDRAFT_120292 [Lottia gigantea]	https://www.uniprot.org/uniprot/Q26264	matrix protein for crystal growth	Major matrix protein of the sea urchin embryo spicule which directs crystal growth in certain orientations and inhibit growth in others.
OG0000358	1.75531e-09	20	Protein of unknown function	XP_014778181.1 PREDICTED: AP-3 complex subunit mu-1-like isoform X3 [Octopus bimaculoides]	https://www.uniprot.org/uniprot/Q9Y2T2	vesicle-mediated transport	It facilitates the budding of vesicles from the Golgi membrane and may be directly involved in trafficking to lysosomes.
OG0000297	4.67918e-08	19	Similar to PF07_0014: Leucine-rich repeat and coiled-coil domain-containing protein PF07_0014 (Plasmodium falciparum)	XP_012943352.1 PREDICTED: adhesive plaque matrix protein-like [Aplysia californica]	https://www.uniprot.org/uniprot/Q25460	adhesive proteins of the foot	byssus formed by a fibrous collagenous core coated with adhesive proteins.
OG0000307	4.67918e-08	19	Similar to Gpr119: Glucose-dependent insulinotropic receptor (Rattus norvegicus)	XP_013083145.1 PREDICTED: repetin-like [Biomphalaria glabrata]	https://www.uniprot.org/uniprot/Q7TQN8	insulin secretion	glucose-dependent insulinotropic receptor. Seems to act through a G(s) mediated pathway
OG0000423	5.04288e-08	18	Protein of unknown function	XP_013085569.1 PREDICTED: uncharacterized protein LOC106070269 [Biomphalaria glabrata]	—	—	—
OG0000398	1.63683e-08	18	Similar to nt5c2: Cytosolic purine 5'-nucleotidase (Xenopus laevis)	XP_012938332.1 PREDICTED: hydroxysteroid dehydrogenase-like protein 2 [Aplysia californica]	https://www.uniprot.org/uniprot/P14061	steroid biosynthetic process	Favors the reduction of estrogens and androgens.
OG0000304	3.03977e-07	18	Similar to YY1: Transcriptional repressor protein YY1 (Homo sapiens)	XP_012946145.1 PREDICTED: transcriptional repressor protein YY1-like isoform X3 [Aplysia californica]	https://www.uniprot.org/uniprot/P25490	regulation of transcription by RNA polymerase II	exhibits positive and negative control on a large number of cellular and viral genes by binding to consensus sequence 5'-CCGCCATNTT-3'
OG0000493	1.63683e-08	18	Similar to FAM92B: Protein FAM92B (Bos taurus)	XP_005091322.1 PREDICTED: protein FAM92A1-like [Aplysia californica]	https://www.uniprot.org/uniprot/Q1RMK1	cell projection organization	recruitment and fusion of endosomal vesicles at distal appendages during early stages of ciliogenesis
OG0000263	3.67966e-07	17	Protein of unknown function	XP_011667872.1 PREDICTED: uncharacterized protein LOC100891939 [Strongylocentrotus purpuratus]	—	—	—
OG0000250	1.46319e-07	17	Similar to ZBED1: Zinc finger BED domain-containing protein 1 (Homo sapiens)	XP_013066826.1 PREDICTED: zinc finger BED domain-containing protein 1-like [Biomphalaria glabrata]	https://www.uniprot.org/uniprot/O96006	positive regulation of transcription by RNA polymerase II	Functions as an E3-type small ubiquitin-like modifier (SUMO) ligase. Provokes increased recruitment of RNA polymerase II to gene promoters
OG0000634	4.95088e-08	17	Protein of unknown function	KXJ12627.1 Heterogeneous nuclear ribonucleoprotein D0 [Exaiptasia pallida]	https://www.uniprot.org/uniprot/Q14103	transcription factor binding	Binds with high affinity to RNA molecules that contain AU-rich elements
OG0000154	7.64022e-06	16	Protein of unknown function	XP_005092384.1 PREDICTED: uncharacterized protein LOC101861715 [Aplysia californica]	—	—	—
OG0000769	4.21633e-08	16	Protein of unknown function	XP_014770248.1 PREDICTED: alpha-aminoadipic semialdehyde synthase, mitochondrial-like isoform X1 [Octopus bimaculoides]	https://www.uniprot.org/uniprot/A0A6P7T563	alpha-aminoadipic semialdehyde synthase	alpha-aminoadipic semialdehyde synthase
OG0000551	1.48673e-07	16	Similar to IVL: Involucrin (Homo sapiens)	XP_012941012.1 PREDICTED: mannosyl-oligosaccharide glucosidase-like [Aplysia californica]	https://www.uniprot.org/uniprot/P07476	cornification	Part of the insoluble cornified cell envelope (CE) of stratified squamous epithelia.
OG0000966	1.31894e-07	15	Protein of unknown function	KXJ07234.1 hypothetical protein AC249_AIPGENE18906 [Exaiptasia pallida]	—	—	—
OG0000222	5.71548e-06	15	Similar to infB: Translation initiation factor IF-2 (Desulfitobacterium hafniense)	XP_009055527.1 hypothetical protein LOTGIDRAFT_153379 [Lottia gigantea]	—	—	—
OG0000642	4.42917e-07	15	Protein of unknown function	XP_009062884.1 hypothetical protein LOTGIDRAFT_150831 [Lottia gigantea]	—	—	—
OG0000872	1.31894e-07	15	Protein of unknown function	XP_011443560.1 PREDICTED: uncharacterized protein LOC105339632 [Crassostrea gigas]	—	—	—
OG0000550	4.42917e-07	15	Protein of unknown function	XP_012940612.1 PREDICTED: cell wall protein DAN4-like [Aplysia californica]	—	—	—
OG0000283	2.77525e-06	15	Protein of unknown function	XP_013087584.1 PREDICTED: mucin-2-like, partial [Biomphalaria glabrata]	—	—	—
OG0000704	1.31894e-07	15	Protein of unknown function	XP_013074353.1 PREDICTED: serine/threonine-protein kinase fray2-like [Biomphalaria glabrata]	https://www.uniprot.org/uniprot/Q551H4	protein serine/threonine kinase activity	protein serine/threonine kinase activity
OG0000291	2.77525e-06	15	Protein of unknown function	XP_013068271.1 PREDICTED: N66 matrix protein-like, partial [Biomphalaria glabrata]	https://www.uniprot.org/uniprot/Q9NL38	carbonate dehydratase activity	It Is important for shell formation in both the calcitic prismatic layer and the aragonitic nacreous layer
OG0000320	7.48368e-06	14	Protein of unknown function	JAS85730.1 hypothetical protein g.2908, partial [Homalodisca liturata]	—	—	—
OG0000149	7.52868e-05	14	Protein of unknown function	KXJ09433.1 hypothetical protein AC249_AIPGENE16793 [Exaiptasia pallida]	—	—	—
OG0000516	1.30789e-06	14	Protein of unknown function	No BLAST hit	—	—	—
OG0000514	1.30789e-06	14	Protein of unknown function	XP_005107646.1 PREDICTED: uncharacterized protein LOC101857596 [Aplysia californica]	—	—	—
OG0000306	7.48368e-06	14	Protein of unknown function	KKF30703.1 Activating molecule in BECN1-regulated autophagy protein 1 [Larimichthys crocea]	https://www.uniprot.org/uniprot/A2AH22	autophagy	Involved in autophagy in controlling protein turnover during neuronal development
OG0000300	7.48368e-06	14	Similar to CDR1: Cerebellar degeneration-related antigen 1 (Homo sapiens)	XP_013415735.1 PREDICTED: uncharacterized protein LOC106177495 [Lingula anatina]	https://www.uniprot.org/uniprot/P51861	cerebellar degeneration	Autoantibodies against CDR1 are found in patients with paraneoplastic cerebellar degeneration.
OG0000765	1.26509e-06	13	Protein of unknown function	No BLAST hit	—	—	—
OG0000858	3.82412e-06	13	Protein of unknown function	XP_009045872.1 hypothetical protein LOTGIDRAFT_137344, partial [Lottia gigantea]	—	—	—
OG0000487	3.82412e-06	13	Protein of unknown function	XP_009060541.1 hypothetical protein LOTGIDRAFT_125516, partial [Lottia gigantea]	—	—	—
OG0000967	1.26509e-06	13	Protein of unknown function	XP_005096762.1 PREDICTED: alpha-actinin, sarcomeric [Aplysia californica]	https://www.uniprot.org/uniprot/P18091	actin cytoskeleton reorganization	F-actin cross-linking protein which is thought to anchor actin to a variety of intracellular structures
OG0000354	9.39175e-06	13	Protein of unknown function	XP_014057020.1 PREDICTED: cornifelin homolog A-like isoform X3 [Salmo salar]	https://www.uniprot.org/uniprot/Q9BYD5	keratinization	Part of the insoluble cornified cell envelope (CE) of stratified squamous epithelia
OG0000649	3.87233e-06	12	Protein of unknown function	XP_012946110.1 PREDICTED: uncharacterized protein LOC106013870 [Aplysia californica]	—	—	—
OG0000705	3.87233e-06	12	Protein of unknown function	XP_013084448.1 PREDICTED: uncharacterized protein LOC106069352 [Biomphalaria glabrata]	—	—	—
OG0000647	3.87233e-06	12	Similar to col27a1b: Collagen alpha-1(XXVII) chain B (Danio rerio)	XP_009051787.1 hypothetical protein LOTGIDRAFT_104274, partial [Lottia gigantea]	https://www.uniprot.org/uniprot/A0MSJ1	skeletal system development	May play a role during the calcification of cartilage and the transition of cartilage to bone
OG0001873	9.89756e-07	12	Similar to PELPK1: Protein PELPK1 (Arabidopsis thaliana)	XP_005090805.1 PREDICTED: acyl-coenzyme A amino acid N-acyltransferase 1-like [Aplysia californica]	https://www.uniprot.org/uniprot/A2AKK5	fatty acid metabolic process	Acyltransferase which efficiently conjugates very long-chain and long-chain fatty acids to taurine
OG0000584	3.87233e-06	12	Similar to IVL: Involucrin (Pongo pygmaeus)	No BLAST hit	https://www.uniprot.org/uniprot/P14708	Keratinization	Part of the insoluble cornified cell envelope (CE) of stratified squamous epithelia
OG0000244	9.46758e-05	12	Protein of unknown function	XP_014943540.1 PREDICTED: LOW QUALITY: neurogenic locus notch homolog protein 1, partial [Acinonyx jubatus]	https://www.uniprot.org/uniprot/P46531	cell fate specification	Functions as a receptor for membrane-bound ligands Jagged-1 (JAG1), Jagged-2 (JAG2) and Delta-1 (DLL1) to regulate cell-fate determination
OG0001208	3.20891e-06	11	Protein of unknown function	No BLAST hit	—	—	—
OG0001394	3.20891e-06	11	Protein of unknown function	No BLAST hit	—	—	—
OG0001071	1.17434e-05	11	Protein of unknown function	XP_009057434.1 hypothetical protein LOTGIDRAFT_163120 [Lottia gigantea]	—	—	—
OG0001875	3.20891e-06	11	Protein of unknown function	XP_009060625.1 hypothetical protein LOTGIDRAFT_125805 [Lottia gigantea]	—	—	—
OG0000963	1.17434e-05	11	Protein of unknown function	XP_010753825.1 PREDICTED: uncharacterized protein LOC104939049l [Larimichthys crocea]	—	—	—
OG0000956	1.17434e-05	11	Protein of unknown function	XP_013073973.1 PREDICTED: uncharacterized protein LOC106060586 [Biomphalaria glabrata]	—	—	—
OG0000395	6.97295e-05	11	Protein of unknown function	XP_013123628.1 PREDICTED: uncharacterized protein LOC106097726 [Oreochromis niloticus]	—	—	—
OG0001023	1.17434e-05	11	Similar to ATP1A3: Sodium/potassium-transporting ATPase subunit alpha-3 (Homo sapiens)	XP_014789267.1 PREDICTED: THO complex subunit 3-like [Octopus bimaculoides]	https://www.uniprot.org/uniprot/P13637	proton transmembrane transport	catalyzes the hydrolysis of ATP coupled with the exchange of sodium and potassium ions across the plasma membrane.
OG0000961	1.17434e-05	11	Similar to Putative uncharacterized protein FLJ45035 (Homo sapiens)	XP_012939201.1 PREDICTED: retinal-binding protein-like [Aplysia californica]	https://www.uniprot.org/uniprot/P49193	visual perception	Shuttles 11-cis- and all-trans-retinals between rhodopsin and retinochrome and regenerates the photoproducts of both pigments.
OG0001065	3.20891e-06	11	Similar to Znf728: Zinc finger protein 728 (Mus musculus0)	XP_009047085.1 hypothetical protein LOTGIDRAFT_138763, partial [Lottia gigantea]	https://www.uniprot.org/uniprot/Q6P5C7	regulation of transcription by RNA polymerase II	DNA-binding transcription activator activity,
OG0000432	3.15754e-05	11	Similar to Sgs4: Salivary glue protein Sgs-4 (Drosophila melanogaster)	XP_012935202.1 PREDICTED: nesprin-1-like [Aplysia californica]	https://www.uniprot.org/uniprot/Q8NF91	cytoskeleton organization	forms a linking network between organelles and the actin cytoskeleton to maintain the subcellular spatial organization
OG0001620	1.03416e-05	10	Similar to pthXo1: TAL effector protein PthXo1 (Xanthomonas oryzae pv. oryzae (strain PXO99A)94)	ELT99721.1 hypothetical protein CAPTEDRAFT_89190 [Capitella teleta]	—	—	—
OG0001393	1.03416e-05	10	Similar to SPBPJ4664.02: Uncharacterized threonine-rich GPI-anchored glycoprotein (Schizosaccharomyces pombe)	ELU09872.1 hypothetical protein CAPTEDRAFT_19802 [Capitella teleta]	—	—	—
OG0000817	8.88791e-05	10	Similar to S-antigen protein (Plasmodium falciparum)	No BLAST hit	—	—	—
OG0000620	8.88791e-05	10	Similar to bpaC: Autotransporter adhesin BpaC (Burkholderia pseudomallei)	No BLAST hit	—	—	—
OG0000583	3.52353e-05	10	Protein of unknown function	No BLAST hit	—	—	—
OG0003083	1.6997e-06	10	Protein of unknown function	XP_009046959.1 hypothetical protein LOTGIDRAFT_238002 [Lottia gigantea]	—	—	—
OG0000471	0.000185349	10	Protein of unknown function	XP_009058061.1 hypothetical protein LOTGIDRAFT_153804 [Lottia gigantea]	—	—	—
OG0000645	3.52353e-05	10	Similar to S-antigen protein (Plasmodium falciparum)	XP_013067836.1 PREDICTED: uncharacterized protein LOC106055890 [Biomphalaria glabrata]	—	—	—
OG0000960	3.52353e-05	10	Similar to ttn-1: Titin homolog (Caenorhabditis elegans)	No BLAST hit	https://www.uniprot.org/uniprot/G4SLH0	Serine/threonine-protein kinase	Key component in the assembly and functioning of muscles
OG0001607	1.03416e-05	10	Similar to LWamide neuropeptides (Hydractinia echinata)	No BLAST hit	https://www.uniprot.org/uniprot/Q16992	neuropeptide signaling pathway	Metamorphosin A may be part of an internal signaling system involved in control of metamorphosis
OG0000501	8.88791e-05	10	Similar to FP1: Adhesive plaque matrix protein (Mytilus edulis)	XP_009052478.1 hypothetical protein LOTGIDRAFT_115597, partial [Lottia gigantea]	https://www.uniprot.org/uniprot/Q25460	adhesive proteins of the foot	byssus formed by a fibrous collagenous core coated with adhesive proteins.
OG0003088	1.6997e-06	10	Similar to SSIIIA: Soluble starch synthase 3a_2C chloroplastic/amyloplastic (Oryza sativa subsp. japonica)	XP_013065713.1 PREDICTED: MAM and LDL-receptor class A domain-containing protein 1 [Biomphalaria glabrata]	https://www.uniprot.org/uniprot/Q5VYJ5	cholesterol homeostasis	Enhances production and/or transport of FGF19 and thus has a role in regulation of bile acid synthesis.
OG0000111	0.00362001	10	Similar to Fat4: Protocadherin Fat 4 (Mus musculus)	KXJ20811.1 Fibroblast growth factor receptor 3 [Exaiptasia pallida]	https://www.uniprot.org/uniprot/Q61851	cell differentiation	Tyrosine-protein kinase that acts as cell-surface receptor for fibroblast growth factors and plays an essential role in the regulation of cell proliferation, differentiation and apoptosis.
OG0001070	0.000104417	9	Protein of unknown function	No BLAST hit	—	—	—
OG0002558	3.30953e-05	9	Protein of unknown function	No BLAST hit	—	—	—
OG0003749	5.93633e-06	9	Protein of unknown function	No BLAST hit	—	—	—
OG0001867	3.30953e-05	9	Protein of unknown function	XP_005106137.2 PREDICTED: uncharacterized protein LOC101845353 [Aplysia californica]	—	—	—
OG0001392	3.30953e-05	9	Similar to inaV: Ice nucleation protein (Pseudomonas syringae;	XP_005106553.1 PREDICTED: uncharacterized protein LOC101861760 [Aplysia californica]	—	—	—
OG0003748	5.93633e-06	9	Protein of unknown function	XP_009057966.1 hypothetical protein LOTGIDRAFT_153695 [Lottia gigantea]	—	—	—
OG0000955	0.000104417	9	Protein of unknown function	XP_011416376.1 PREDICTED: uncharacterized protein LOC105320218 isoform X2 [Crassostrea gigas]	—	—	—
OG0002198	3.30953e-05	9	Similar to Svmpi-Cce12: Snake venom metalloprotease inhibitor 02A10 (Cerastes cerastes)	XP_012944455.1 PREDICTED: microtubule-associated protein 6-like [Aplysia californica]	https://www.uniprot.org/uniprot/A8YPR9	regulation of blood pressure	may serve as metalloproteinase inhibitors during glandular storage; exhibits hypotensive and vasodepressor activity
OG0001870	3.30953e-05	9	Similar to ABCC4: Multidrug resistance-associated protein 4 (Homo sapiens)	XP_012942766.1 PREDICTED: multidrug resistance-associated protein 1-like [Aplysia californica]	https://www.uniprot.org/uniprot/P33527	glutathione transmembrane transport	Mediates export of organic anions and drugs from the cytoplasm
OG0003751	5.93633e-06	9	Similar to RBM6: RNA-binding protein 6 (Homo sapiens)	XP_009066800.1 hypothetical protein LOTGIDRAFT_176281 [Lottia gigantea]	https://www.uniprot.org/uniprot/P78332	RNA processing	Specifically binds poly(G) RNA homopolymers in vitro.
OG0002576	3.30953e-05	9	Protein of unknown function	XP_012945735.1 PREDICTED: collectin-46-like [Aplysia californica]	https://www.uniprot.org/uniprot/Q8MHZ9	mannose binding	positive regulation of phagocytosis
OG0000356	0.000483109	9	Similar to mcp2: Methyl-accepting chemotaxis protein 2 (Thermotoga maritima)	XP_013076162.1 PREDICTED: methylthioribose-1-phosphate isomerase-like [Biomphalaria glabrata]	https://www.uniprot.org/uniprot/Q9BV20	S-methyl-5-thioribose-1-phosphate isomerase activity	promotes FAK tyrosine phosphorylation and stress fiber turnover
OG0000853	0.000304945	8	Protein of unknown function	No BLAST hit	—	—	—
OG0000965	0.000304945	8	Protein of unknown function	No BLAST hit	—	—	—
OG0001613	0.000105027	8	Protein of unknown function	No BLAST hit	—	—	—
OG0001861	0.000105027	8	Protein of unknown function	No BLAST hit	—	—	—
OG0002543	0.000105027	8	Protein of unknown function	No BLAST hit	—	—	—
OG0003065	0.000105027	8	Protein of unknown function	No BLAST hit	—	—	—
OG0000867	0.000304945	8	Protein of unknown function	no BLAST hit	—	—	—
OG0001616	0.000105027	8	Protein of unknown function	XP_005097499.1 PREDICTED: spore wall protein 2-like [Aplysia californica]	—	—	—
OG0000700	0.000304945	8	Protein of unknown function	XP_005113154.1 PREDICTED: uncharacterized protein LOC101849518 [Aplysia californica]	—	—	—
OG0000847	0.000304945	8	Similar to neuO: Polysialic acid O-acetyltransferase (Escherichia coli)	XP_009044317.1 hypothetical protein LOTGIDRAFT_156031 [Lottia gigantea]	—	—	—
OG0001210	0.000304945	8	Similar to bpaC: Autotransporter adhesin BpaC (Burkholderia pseudomallei)	XP_009044871.1 hypothetical protein LOTGIDRAFT_176342, partial [Lottia gigantea]	—	—	—
OG0002533	0.000105027	8	Similar to Circumsporozoite protein (Plasmodium vivax)	XP_009052664.1 hypothetical protein LOTGIDRAFT_85538, partial [Lottia gigantea]	—	—	—
OG0001067	0.000304945	8	Protein of unknown function	XP_009061636.1 hypothetical protein LOTGIDRAFT_219936 [Lottia gigantea]	—	—	—
OG0000958	0.000304945	8	Protein of unknown function	XP_009063978.1 hypothetical protein LOTGIDRAFT_130569, partial [Lottia gigantea]	—	—	—
OG0002169	0.000105027	8	Protein of unknown function	XP_009064844.1 hypothetical protein LOTGIDRAFT_168713 [Lottia gigantea]	—	—	—
OG0003036	2.0733e-05	8	Protein of unknown function	XP_009065119.1 hypothetical protein LOTGIDRAFT_155301 [Lottia gigantea]	—	—	—
OG0001089	0.000668373	8	Protein of unknown function	XP_011665226.1 PREDICTED: uncharacterized protein LOC105438737 [Strongylocentrotus purpuratus]	—	—	—
OG0000993	0.000668373	8	Protein of unknown function	XP_013082797.1 PREDICTED: zinc finger protein 358-like [Biomphalaria glabrata]	—	—	—
OG0001618	0.000105027	8	Similar to PPE24: Uncharacterized PPE family protein PPE24 (Mycobacterium tuberculosis)	XP_013084479.1 PREDICTED: uncharacterized protein LOC106069367 [Biomphalaria glabrata]	—	—	—
OG0000918	0.000668373	8	Similar to CACNA1A: Voltage-dependent P/Q-type calcium channel subunit alpha-1A (Homo sapiens)	XP_009026629.1 hypothetical protein HELRODRAFT_128993, partial [Helobdella robusta]	https://www.uniprot.org/uniprot/O00555	chemical synaptic transmission	Voltage-sensitive calcium channels mediate the entry of calcium ions into excitable cells; muscle contraction, hormone or neurotransmitter release
OG0000589	0.000304945	8	Protein of unknown function	XP_005111097.2 PREDICTED: spidroin-1-like [Aplysia californica]	https://www.uniprot.org/uniprot/P19837	Silk protein	Spiders' fibroin of the silk
OG0001621	0.000105027	8	Similar to S-antigen protein (Plasmodium falciparum)	XP_013081237.1 PREDICTED: gonadotropin-releasing hormone II receptor-like [Biomphalaria glabrata]	https://www.uniprot.org/uniprot/P30968	G protein-coupled receptor signaling pathway	Receptor for gonadotropin releasing hormone that mediates secretion of luteinizing hormone and follicle-stimulating hormone
OG0000644	0.000304945	8	Protein of unknown function	XP_012942267.1 PREDICTED: mucin-3A-like [Aplysia californica]	https://www.uniprot.org/uniprot/Q02505	extracellular matrix constituent, lubricant activity	Major glycoprotein component of a variety of mucus gels
OG0001624	0.000105027	8	Similar to Cmya5: Cardiomyopathy-associated protein 5 (Mus musculus0)	XP_012944189.1 PREDICTED: cell wall protein IFF6-like [Aplysia californica]	https://www.uniprot.org/uniprot/Q70KF4	regulation of skeletal muscle adaptation	May serve as an anchoring protein that mediates the subcellular compartmentation of protein kinase A
OG0002180	0.000105027	8	Protein of unknown function	XP_018579711.1 PREDICTED: chondroitin sulfate synthase 1-like [Anoplophora glabripennis]	https://www.uniprot.org/uniprot/Q86X52	chondroitin sulfate biosynthetic process	involved in the negative control of osteogenesis likely through the modulation of NOTCH signaling
OG0003750	2.0733e-05	8	Similar to HCG22: Protein PBMUCL2 (Homo sapiens)	XP_013095681.1 PREDICTED: polyribonucleotide nucleotidyltransferase-like [Biomphalaria glabrata]	https://www.uniprot.org/uniprot/Q8TCS8	mRNA catabolic process	RNA-binding protein implicated in numerous RNA metabolic processes
OG0001212	0.000105027	8	Similar to IIV6-261R: Uncharacterized protein 261R (Invertebrate iridescent virus 652)	NP_001191614.1 MIP-related peptides precursor [Aplysia californica]	https://www.uniprot.org/uniprot/Q9NDE8	neuropeptide signaling pathway	inhibitory on Aplysia esophagus, penis retractor muscle, and body wall muscle.
OG0002567	0.000105027	8	Protein of unknown function	XP_013066016.1 PREDICTED: Krueppel-like factor 12 isoform X1 [Biomphalaria glabrata]	https://www.uniprot.org/uniprot/Q9Y4X4	regulation of transcription by RNA polymerase II	Confers strong transcriptional repression to the AP-2-alpha gene. Binds to a regulatory element (A32) in the AP-2-alpha gene promoter.
OG0002185	0.000329933	7	Similar to FAM186A: Protein FAM186A (Homo sapiens)	No BLAST hit	—	—	—
OG0001460	0.000329933	7	Protein of unknown function	No BLAST hit	—	—	—
OG0001608	0.000329933	7	Protein of unknown function	No BLAST hit	—	—	—
OG0001623	0.000329933	7	Protein of unknown function	No BLAST hit	—	—	—
OG0001860	0.000329933	7	Protein of unknown function	No BLAST hit	—	—	—
OG0001865	0.000329933	7	Protein of unknown function	No BLAST hit	—	—	—
OG0003711	0.00312477	7	Protein of unknown function	No BLAST hit	—	—	—
OG0004552	7.24116e-05	7	Similar to SPBPJ4664.02: Uncharacterized threonine-rich GPI-anchored glycoprotein PJ4664.02 (Schizosaccharomyces pombe)	No BLAST hit	—	—	—
OG0004579	7.24116e-05	7	Similar to At3g55350: Protein ALP1-like (Arabidopsis thaliana)	XP_005103135.1 PREDICTED: uncharacterized protein LOC101845256 [Aplysia californica]	—	—	—
OG0003706	7.24116e-05	7	Protein of unknown function	XP_009016427.1 hypothetical protein HELRODRAFT_171466 [Helobdella robusta]	—	—	—
OG0005750	7.24116e-05	7	Protein of unknown function	XP_009047975.1 hypothetical protein LOTGIDRAFT_157520 [Lottia gigantea]	—	—	—
OG0002557	0.000329933	7	Protein of unknown function	XP_009050804.1 hypothetical protein LOTGIDRAFT_174222 [Lottia gigantea]	—	—	—
OG0001145	0.000329933	7	Protein of unknown function	XP_009056303.1 hypothetical protein LOTGIDRAFT_206537 [Lottia gigantea]	—	—	—
OG0004598	7.24116e-05	7	Protein of unknown function	XP_009058915.1 hypothetical protein LOTGIDRAFT_233792 [Lottia gigantea]	—	—	—
OG0002190	0.000329933	7	Protein of unknown function	XP_009060465.1 hypothetical protein LOTGIDRAFT_218971 [Lottia gigantea]	—	—	—
OG0001848	0.000329933	7	Protein of unknown function	XP_012935829.1 PREDICTED: uncharacterized protein LOC101861796 [Aplysia californica]	—	—	—
OG0001390	0.000329933	7	Protein of unknown function	XP_013082583.1 PREDICTED: uncharacterized protein LOC106067854 [Biomphalaria glabrata]	—	—	—
OG0002563	7.24116e-05	7	Similar to S-antigen protein (Plasmodium falciparum)	XP_013082918.1 PREDICTED: uncharacterized protein LOC106068152 [Biomphalaria glabrata]	—	—	—
OG0001863	0.000329933	7	Protein of unknown function	XP_013091522.1 PREDICTED: uncharacterized protein LOC106075144 [Biomphalaria glabrata]	—	—	—
OG0000482	0.00177477	7	Similar to Abcc3: Canalicular multispecific organic anion transporter 2 (Mus musculus0)	AJG01605.1 ATP-binding cassette sub-family C member 1 [Dreissena polymorpha]	https://www.uniprot.org/uniprot/A0A0B5J5C7	ATPase-coupled transmembrane transporter activity	Mediates hepatobiliary excretion of numerous organic anions and conjugated organic anions
OG0001643	0.000875186	7	Protein of unknown function	XP_011429191.1 PREDICTED: mitotic spindle-associated MMXD complex subunit MIP18 [Crassostrea gigas]	https://www.uniprot.org/uniprot/K1P752	Chromosome partition	chromosome segregation
OG0001239	0.000875186	7	Protein of unknown function	XP_011452052.1 PREDICTED: P2X purinoceptor 7-like [Crassostrea gigas]	https://www.uniprot.org/uniprot/K1QGT3	ATP binding	purinergic nucleotide receptor activity
OG0001388	0.000875186	7	Protein of unknown function	XP_013066897.1 PREDICTED: splicing factor, arginine/serine-rich 15-like [Biomphalaria glabrata]	https://www.uniprot.org/uniprot/Q07955	mRNA splice site selection	Plays a role in preventing exon skipping, ensuring the accuracy of splicing and regulating alternative splicing.
OG0000387	0.00498041	7	Similar to nipblb: Nipped-B-like protein B (Danio rerio)	EKC32564.1 Poly [ADP-ribose] polymerase 14 [Crassostrea gigas]	https://www.uniprot.org/uniprot/Q2EMV9	protein ADP-ribosylation	ADP-ribosylation of glutamate residues on target proteins , putatively involved in DNA repair and sister chromatid cohesion
OG0000842	0.000875186	7	Similar to iws1: Protein IWS1 homolog (Xenopus tropicalis)	XP_005093196.1 PREDICTED: uncharacterized protein LOC101851332 [Aplysia californica]	https://www.uniprot.org/uniprot/Q505H7	mRNA processing	Transcription factor which defines RNA polymerase II elongation complex and modulates mature mRNA transcripts production
OG0000624	0.00177477	7	Similar to PCDHGA12: Protocadherin gamma-A12 (Pan troglodytes)	XP_009063540.1 hypothetical protein LOTGIDRAFT_167788 [Lottia gigantea]	https://www.uniprot.org/uniprot/Q5DRB9	cell adhesion	Potential calcium-dependent cell-adhesion protein. May be involved in the establishment and maintenance of specific neuronal connections in the brain.
OG0002079	0.000875186	7	Similar to arhgap32: Rho GTPase-activating protein 32 (Xenopus laevis)	XP_013071163.1 PREDICTED: serine-rich adhesin for platelets-like [Biomphalaria glabrata]	https://www.uniprot.org/uniprot/Q6GPD0	GTPase activator activity	GTPase-activating protein
OG0003086	7.24116e-05	7	Similar to QRICH2: Glutamine-rich protein 2 (Homo sapiens)	XP_013069048.1 PREDICTED: pre-mRNA-splicing factor 38-like [Biomphalaria glabrata]	https://www.uniprot.org/uniprot/Q8NAV1	mRNA splicing, via spliceosome	Involved in pre-mRNA splicing as a component of the spliceosome
OG0003061	7.24116e-05	7	Similar to KRTAP4-3: Keratin-associated protein 4-3 (Homo sapiens)	XP_012940126.1 PREDICTED: uncharacterized protein LOC106012267 [Aplysia californica]	https://www.uniprot.org/uniprot/Q9BYR4	keratinization	formation of a rigid and resistant hair shaft through their extensive disulfide bond cross-linking with abundant cysteine residues of hair keratins
OG0001395	0.000875186	7	Protein of unknown function	XP_013076161.1 PREDICTED: elongation of very long chain fatty acids protein 2 [Biomphalaria glabrata]	https://www.uniprot.org/uniprot/Q9JLJ4	unsaturated fatty acid biosynthetic process	Catalyzes the first and rate-limiting reaction of the four reactions that constitute the long-chain fatty acids elongation cycle
OG0003054	0.0010235	6	Similar to PF14_0175: Protein PF14_0175 (Plasmodium falciparum)	No BLAST hit	—	—	—
OG0003038	0.0010235	6	Similar to frpC: Iron-regulated protein FrpC (Neisseria meningitidis)	No BLAST hit	—	—	—
OG0002165	0.0010235	6	Similar to FAM186A: Protein FAM186A (Mus musculus0)	No BLAST hit	—	—	—
OG0005678	0.000252902	6	Similar to DAN4: Cell wall protein DAN4 (Saccharomyces cerevisiae)	No BLAST hit	—	—	—
OG0000953	0.00245917	6	Protein of unknown function	No BLAST hit	—	—	—
OG0003045	0.0010235	6	Protein of unknown function	No BLAST hit	—	—	—
OG0003089	0.0010235	6	Protein of unknown function	No BLAST hit	—	—	—
OG0004535	0.000252902	6	Protein of unknown function	No BLAST hit	—	—	—
OG0004599	0.000252902	6	Protein of unknown function	No BLAST hit	—	—	—
OG0005677	0.000252902	6	Protein of unknown function	No BLAST hit	—	—	—
OG0007230	0.000252902	6	Protein of unknown function	No BLAST hit	—	—	—
OG0002173	0.0010235	6	Protein of unknown function	XP_009045645.1 hypothetical protein LOTGIDRAFT_171202 [Lottia gigantea	—	—	—
OG0001063	0.00245917	6	Protein of unknown function	XP_009046068.1 hypothetical protein LOTGIDRAFT_137653 [Lottia gigantea]	—	—	—
OG0001854	0.0010235	6	Protein of unknown function	XP_009050080.1 hypothetical protein LOTGIDRAFT_173769 [Lottia gigantea]	—	—	—
OG0001856	0.0010235	6	Similar to MAGEE1: Melanoma-associated antigen E1 (Homo sapiens)	XP_009053267.1 hypothetical protein LOTGIDRAFT_160140 [Lottia gigantea]	—	—	—
OG0005754	0.000252902	6	Protein of unknown function	XP_009054519.1 hypothetical protein LOTGIDRAFT_161029 [Lottia gigantea]	—	—	—
OG0002258	0.0010235	6	Protein of unknown function	XP_009055143.1 hypothetical protein LOTGIDRAFT_118711, partial [Lottia gigantea]	—	—	—
OG0002191	0.0010235	6	Protein of unknown function	XP_009061104.1 hypothetical protein LOTGIDRAFT_175905 [Lottia gigantea]	—	—	—
OG0001463	0.00245917	6	Protein of unknown function	XP_009064965.1 hypothetical protein LOTGIDRAFT_168803 [Lottia gigantea]	—	—	—
OG0003695	0.000252902	6	Protein of unknown function	XP_012943300.1 PREDICTED: uncharacterized protein LOC106013081 [Aplysia californica]	—	—	—
OG0000952	0.0010235	6	Protein of unknown function	XP_013088716.1 PREDICTED: uncharacterized protein LOC106072816 [Biomphalaria glabrata]	—	—	—
OG0001619	0.0010235	6	Protein of unknown function	XP_013094613.1 PREDICTED: uncharacterized protein LOC106078308, partial [Biomphalaria glabrata]	—	—	—
OG0001857	0.0010235	6	Protein of unknown function	XP_013095865.1 PREDICTED: uncharacterized protein LOC106079263 [Biomphalaria glabrata]	—	—	—
OG0002187	0.0010235	6	Protein of unknown function	AKB08729.1 serpin B-like protein 1 [Haliotis discus discus]	https://www.uniprot.org/uniprot/A0A0G2ST11	serine-type endopeptidase inhibitor activity	serine-type endopeptidase inhibitor activity
OG0002554	0.0010235	6	Protein of unknown function	XP_013066400.1 PREDICTED: cell surface glycoprotein 1-like [Biomphalaria glabrata]	https://www.uniprot.org/uniprot/A0A2C9M3W9	chitin binding	chitin binding; secreted
OG0002177	0.0010235	6	Similar to Uncharacterized protein DDB_G0290685 (Dictyostelium discoideum)	EDX03355.1 Cytochrome b-c1 complex subunit Rieske, mitochondrial [Drosophila simulans]	https://www.uniprot.org/uniprot/B4Q764	2 iron, 2 sulfur cluster binding	The Rieske protein is a high potential 2Fe-2S protein.
OG0003063	0.0010235	6	Similar to Akap5: A-kinase anchor protein 5 (Mus musculus0)	XP_009058047.1 hypothetical protein LOTGIDRAFT_153789 [Lottia gigantea]	https://www.uniprot.org/uniprot/D3YVF0	negative regulation of ion transport	anchors the cAMP-dependent protein kinase/PKA to cytoskeletal proteins; plays a role in long term synaptic potentiation by regulating protein trafficking
OG0003050	0.0010235	6	Similar to SEPTIN4: Septin-4 (Pongo abelii)	XP_009043612.1 hypothetical protein LOTGIDRAFT_102448 [Lottia gigantea]	https://www.uniprot.org/uniprot/O43236		Filament-forming cytoskeletal GTPase. May play a role in cytokinesis
OG0001384	0.0010235	6	Similar to SON: Protein SON (Homo sapiens)	XP_009053381.1 hypothetical protein LOTGIDRAFT_175028 [Lottia gigantea]	https://www.uniprot.org/uniprot/P18583	regulation of RNA splicing	RNA-binding protein that promotes splicing of many cell-cycle and DNA-repair transcripts that possess weak splice sites,
OG0002179	0.0010235	6	Similar to Nefh: Neurofilament heavy polypeptide (Mus musculus)	No BLAST hit	https://www.uniprot.org/uniprot/P19246	neurofilament cytoskeleton organization	maintenance of neuronal caliber. Function in mature axons
OG0003735	0.000252902	6	Similar to Sprr1b: Cornifin-B (Mus musculus0)	XP_012942866.1 PREDICTED:uncharacterized protein DDB_G0290521, partial [Aplysia californica]	https://www.uniprot.org/uniprot/P22528	cornification	Cross-linked envelope protein of keratinocytes that results in the formation of an insoluble envelope beneath the plasma membrane
OG0001374	0.00245917	6	Similar to TCNA: Sialidase (Trypanosoma cruzi)	No BLAST hit	https://www.uniprot.org/uniprot/P23253	alpha-sialidase activity	Catalyzes the removal of terminal sialic acid (N-acetylneuraminic acid) from glycoproteins and glycolipids
OG0002539	0.0010235	6	Protein of unknown function	XP_005090015.1 PREDICTED: multidrug resistance-associated protein 1-like [Aplysia californica]	https://www.uniprot.org/uniprot/P33527	ATPase-coupled transmembrane transporter activity	Mediates export of organic anions and drugs from the cytoplasm
OG0002174	0.0010235	6	Similar to SPBPJ4664.02: Uncharacterized threonine-rich GPI-anchored glycoprotein PJ4664.02 (Schizosaccharomyces pombe)	XP_013063291.1 PREDICTED: translation initiation factor IF-2-like [Biomphalaria glabrata]	https://www.uniprot.org/uniprot/P46199	mitochondrial translational initiation	Protects formylmethionyl-tRNA from spontaneous hydrolysis and promotes its binding to the 30S ribosomal subunits
OG0007233	0.000252902	6	Similar to Sgs4: Salivary glue protein Sgs-4 (Drosophila melanogaster)	No BLAST hit	https://www.uniprot.org/uniprot/Q00725	puparial adhesion	puparial adhesion
OG0003060	0.0010235	6	Protein of unknown function	XP_013093189.1 PREDICTED: EGF-like domain-containing protein comC [Biomphalaria glabrata]	https://www.uniprot.org/uniprot/Q55AP8	multicellular organism development	Regulates aggregation
OG0000825	0.00245917	6	Similar to Dnah1: Dynein heavy chain 1%2C axonemal (Mus musculus0)	XP_012937280.1 PREDICTED: dynein heavy chain 6, axonemal-like [Aplysia californica]	https://www.uniprot.org/uniprot/Q6ZR08	microtubule-based movement	Force generating protein of respiratory cilia using ATP
OG0002698	0.0010235	6	Protein of unknown function	XP_012945692.1 PREDICTED: fatty acyl-CoA reductase 1-like [Aplysia californica]	https://www.uniprot.org/uniprot/Q8WVX9	ether lipid biosynthetic process	Catalyzes the reduction of saturated and unsaturated C16 or C18 fatty acyl-CoA to fatty alcohols
OG0000875	0.00928059	6	Similar to QRICH2: Glutamine-rich protein 2 (Homo sapiens)	XP_012942358.1 PREDICTED: probable GPI-anchored adhesin-like protein PGA55 [Aplysia californica]	https://www.uniprot.org/uniprot/Q9H0J4	flagellated sperm motility	Has an essential role in the formation of sperm flagella and flagellar structure maintainance
OG0000281	0.0316692	6	Similar to pksL: Polyketide synthase PksL (Bacillus subtilis)	XP_012938829.1 PREDICTED: lovastatin nonaketide synthase-like [Aplysia californica]	https://www.uniprot.org/uniprot/Q9Y8A5	fatty acid biosynthetic process	biosynthesis of lovastatin, an inhibitor of (3S)-hydroxymethylglutaryl-coenzyme A (HMG-CoA) reductase
OG0000534	0.00928059	6	Similar to Hemocyanin A-type2C units Ode to Odg (Enteroctopus dofleini)	AGX25261.1 mega-hemocyanin [Melanoides tuberculata]	https://www.uniprot.org/uniprot/V5KRT6	Oxygen transport	Hemocyanins are copper-containing oxygen carriers occurring freely dissolved in the hemolymph of many mollusks and arthropods.
OG0007191	0.000883279	5	Similar to PFC0235w: GRIP and coiled-coil domain-containing protein PFC0235w (Plasmodium falciparum (isolate 3D7)9)	No BLAST hit	—	—	—
OG0002181	0.00312477	5	Protein of unknown function	No BLAST hit	—	—	—
OG0003693	0.00312477	5	Protein of unknown function	No BLAST hit	—	—	—
OG0005681	0.000883279	5	Protein of unknown function	No BLAST hit	—	—	—
OG0007095	0.000883279	5	Protein of unknown function	No BLAST hit	—	—	—
OG0007165	0.000883279	5	Protein of unknown function	No BLAST hit	—	—	—
OG0007242	0.000883279	5	Protein of unknown function	No BLAST hit	—	—	—
OG0002568	0.00312477	5	Protein of unknown function	NP_001298220.1 uncharacterized protein LOC106058661 [Biomphalaria glabrata]	—	—	—
OG0005666	0.000883279	5	Similar to bpaC: Autotransporter adhesin BpaC (Burkholderia mallei)	XP_005097850.2 PREDICTED: universal stress protein A-like protein [Aplysia californica]	—	—	—
OG0007137	0.000883279	5	Protein of unknown function	XP_006822537.1 PREDICTED: uncharacterized protein LOC102802199, partial [Saccoglossus kowalevskii]	—	—	—
OG0007225	0.000883279	5	Protein of unknown function	XP_009046804.1 hypothetical protein LOTGIDRAFT_171981 [Lottia gigantea]	—	—	—
OG0001252	0.00673124	5	Protein of unknown function	XP_009048277.1 hypothetical protein LOTGIDRAFT_140086, partial [Lottia gigantea]	—	—	—
OG0003667	0.00312477	5	Protein of unknown function	XP_009052905.1 hypothetical protein LOTGIDRAFT_231803 [Lottia gigantea]	—	—	—
OG0001604	0.00312477	5	Protein of unknown function	XP_009058001.1 hypothetical protein LOTGIDRAFT_153739 [Lottia gigantea]	—	—	—
OG0003043	0.00312477	5	Protein of unknown function	XP_009058952.1 hypothetical protein LOTGIDRAFT_123557 [Lottia gigantea]	—	—	—
OG0007184	0.000883279	5	Protein of unknown function	XP_011413337.1 PREDICTED: uncharacterized protein LOC105318101 [Crassostrea gigas]	—	—	—
OG0000517	0.0181965	5	Protein of unknown function	XP_012935432.1 PREDICTED: uncharacterized protein LOC101863966 isoform X3 [Aplysia californica]	—	—	—
OG0004550	0.000883279	5	Protein of unknown function	XP_012937577.1 PREDICTED: uncharacterized protein DDB_G0287625-like [Aplysia californica]	—	—	—
OG0003047	0.000883279	5	Protein of unknown function	XP_012945460.1 PREDICTED: uncharacterized protein LOC106013670 [Aplysia californica]	—	—	—
OG0003027	0.00312477	5	Similar to S-antigen protein (Plasmodium falciparum)	XP_013066505.1 PREDICTED: uncharacterized protein LOC106054964 [Biomphalaria glabrata]	—	—	—
OG0003705	0.000883279	5	Similar to infB: Translation initiation factor IF-2 (Borreliella bavariensis)	XP_013090485.1 PREDICTED: uncharacterized protein LOC106074286 [Biomphalaria glabrata]	—	—	—
OG0005689	0.000883279	5	Similar to inaV: Ice nucleation protein (Pseudomonas syringae;	XP_014671080.1 PREDICTED: uncharacterized protein LOC106811872 [Priapulus caudatus]	—	—	—
OG0000787	0.00673124	5	Protein of unknown function	ODM93187.1 putative zinc finger protein [Orchesella cincta]	https://www.uniprot.org/uniprot/A0A1D2MJI0	zinc finger protein	zinc finger protein
OG0007244	0.000883279	5	Protein of unknown function	XP_013082591.1 PREDICTED: vomeronasal type-2 receptor 116-like [Biomphalaria glabrata]	https://www.uniprot.org/uniprot/E9Q6I0	positive regulation of female receptivity	Receptor for the Esp1 pheromone. Mediates the response to Esp1 which enhances female sexual receptive behavior
OG0001055	0.00312477	5	Similar to alpha-Spec: Spectrin alpha chain (Drosophila melanogaster)	XP_013089847.1 PREDICTED: spectrin alpha chain-like isoform X8 [Biomphalaria glabrata]	https://www.uniprot.org/uniprot/P13395	maintenance of presynaptic active zone structure	Cytoskeletal network underlying the erythrocyte plasma membrane. Maintenance of cell shape and subcellular organization within embryonic tissues.
OG0004540	0.000883279	5	Similar to IVL: Involucrin (Pongo pygmaeus)	No BLAST hit	https://www.uniprot.org/uniprot/P14708	Keratinization	Part of the insoluble cornified cell envelope (CE) of stratified squamous epithelia.
OG0007107	0.000883279	5	Similar to Sperm acrosomal protein FSA-ACR.1 (Vulpes vulpes)	No BLAST hit	https://www.uniprot.org/uniprot/P53353	sperm acrosomal protein	sperm acrosomal protein
OG0001069	0.00673124	5	Protein of unknown function	XP_012941212.1 PREDICTED: glycine, alanine and asparagine-rich protein-like [Aplysia californica]	https://www.uniprot.org/uniprot/P86732	shell development	Component of the acid-soluble and acid-insoluble organic matrix of calcified shell layers
OG0001391	0.00673124	5	Similar to TRO: Trophinin (Homo sapiens)	No BLAST hit	https://www.uniprot.org/uniprot/Q12816	Cell adhesion	Cell adhesion
OG0007153	0.000883279	5	Protein of unknown function	XP_013090107.1 PREDICTED: MAGUK p55 subfamily member 7-like [Biomphalaria glabrata]	https://www.uniprot.org/uniprot/Q5T2T1	protein localization to adherens junction	promotes epithelial cell polarity and tight junction formation. Assembly of protein complexes at sites of cell-cell contact
OG0004530	0.00312477	5	Similar to uspl1: SUMO-specific isopeptidase USPL1 (Danio rerio)	No BLAST hit	https://www.uniprot.org/uniprot/Q6DRC5	protein desumoylation	protein desumoylation; plays a key role in RNA polymerase-II-mediated snRNA transcription in the Cajal bodies
OG0005648	0.000883279	5	Similar to PEG3: Paternally-expressed gene 3 protein (Bos taurus)	No BLAST hit	https://www.uniprot.org/uniprot/Q6H236	DNA-binding transcription factor, RNA polymerase II	neuronal death pathway (apoptosis) that is activated by DNA damage
OG0003720	7.24116e-05	5	Similar to MUC19: Mucin-19 (Homo sapiens)	XP_009053418.1 hypothetical protein LOTGIDRAFT_144424, partial [Lottia gigantea]	https://www.uniprot.org/uniprot/Q7Z5P9	O-glycan processing	May function in ocular mucus homeostasis
OG0004521	0.000883279	5	Similar to MUC19: Mucin-19 (Homo sapiens)	XP_009063011.1 hypothetical protein LOTGIDRAFT_167283 [Lottia gigantea]	https://www.uniprot.org/uniprot/Q7Z5P9	O-glycan processing	May function in ocular mucus homeostasis
OG0003661	0.000883279	5	Similar to PFI0570w: Translation factor GUF1 homolog2C mitochondrial (Plasmodium falciparum)	XP_009056619.1 hypothetical protein LOTGIDRAFT_239571 [Lottia gigantea]	https://www.uniprot.org/uniprot/Q8I335	translation	Promotes mitochondrial protein synthesis. GTPase activity
OG0007192	0.000883279	5	Similar to SPBPJ4664.02: Uncharacterized threonine-rich GPI-anchored glycoprotein PJ4664.02 (Schizosaccharomyces pombe)	No BLAST hit	https://www.uniprot.org/uniprot/Q96WV6	cell adhesion mediator activity	cell adhesion mediator activity
OG0002537	0.00312477	5	Similar to Khdc3: KH domain-containing protein 3 (Rattus norvegicus6)	XP_009053616.1 hypothetical protein LOTGIDRAFT_160316 [Lottia gigantea]	https://www.uniprot.org/uniprot/Q9JLP1	regulation of alternative mRNA splicing, via spliceosome	RNA-binding protein that plays a role in the regulation of alternative splicing
OG0000271	0.0296815	5	Similar to Apolipophorins (Locusta migratoria)	XP_012945015.1 PREDICTED: uncharacterized protein LOC101850683 [Aplysia californica]	https://www.uniprot.org/uniprot/Q9U943	lipid transporter activity	major component of lipophorin, which transports lipids in hemolymph. May be required for wingless (wg) and hedgehog (hh) function
OG0005709	0.00308491	4	Similar to inaV: Ice nucleation protein (Pseudomonas syringae)	No BLAST hit	—	—	—
OG0005653	0.00308491	4	Similar to At3g53040: Late embryogenesis abundant protein At3g53040 (Arabidopsis thaliana)	No BLAST hit	—	—	—
OG0003687	0.0093422	4	Protein of unknown function	No BLAST hit	—	—	—
OG0003688	0.0093422	4	Protein of unknown function	No BLAST hit	—	—	—
OG0005649	0.0093422	4	Protein of unknown function	No BLAST hit	—	—	—
OG0005650	0.00308491	4	Protein of unknown function	No BLAST hit	—	—	—
OG0005672	0.00308491	4	Protein of unknown function	No BLAST hit	—	—	—
OG0007157	0.00308491	4	Protein of unknown function	No BLAST hit	—	—	—
OG0007186	0.00308491	4	Protein of unknown function	No BLAST hit	—	—	—
OG0009067	0.00308491	4	Protein of unknown function	No BLAST hit	—	—	—
OG0009068	0.00308491	4	Protein of unknown function	No BLAST hit	—	—	—
OG0009077	0.00308491	4	Protein of unknown function	No BLAST hit	—	—	—
OG0007132	0.00308491	4	Protein of unknown function	XP_002612756.1 hypothetical protein BRAFLDRAFT_233056 [Branchiostoma floridae]	—	—	—
OG0004508	0.00308491	4	Protein of unknown function	XP_009044362.1 hypothetical protein LOTGIDRAFT_156093 [Lottia gigantea]	—	—	—
OG0002188	0.0093422	4	Protein of unknown function	XP_009046826.1 hypothetical protein LOTGIDRAFT_176413 [Lottia gigantea]	—	—	—
OG0002183	0.0093422	4	Protein of unknown function	XP_009050906.1 hypothetical protein LOTGIDRAFT_158985 [Lottia gigantea]	—	—	—
OG0004518	0.0093422	4	Protein of unknown function	XP_009055109.1 hypothetical protein LOTGIDRAFT_118461 [Lottia gigantea]	—	—	—
OG0003064	0.0093422	4	Protein of unknown function	XP_009056002.1 hypothetical protein LOTGIDRAFT_161869 [Lottia gigantea]	—	—	—
OG0003051	0.0093422	4	Protein of unknown function	XP_009059194.1 hypothetical protein LOTGIDRAFT_124078, partial [Lottia gigantea]	—	—	—
OG0002560	0.0093422	4	Protein of unknown function	XP_009062259.1 hypothetical protein LOTGIDRAFT_107057, partial [Lottia gigantea]	—	—	—
OG0003071	0.0093422	4	Protein of unknown function	XP_009065301.1 hypothetical protein LOTGIDRAFT_155505 [Lottia gigantea]	—	—	—
OG0005690	0.00308491	4	Protein of unknown function	XP_009067388.1 hypothetical protein LOTGIDRAFT_170485 [Lottia gigantea]	—	—	—
OG0004520	0.00308491	4	Protein of unknown function	XP_012940104.1 PREDICTED: uncharacterized protein LOC106012263 [Aplysia californica]	—	—	—
OG0003681	0.0093422	4	Protein of unknown function	XP_013066497.1 PREDICTED: uncharacterized protein LOC106054956 [Biomphalaria glabrata]	—	—	—
OG0009080	0.00308491	4	Similar to Uncharacterized 51.9 kDa protein in rps4-rps11 intergenic region (Euglena longa)	XP_013074175.1 PREDICTED: uncharacterized protein LOC106060739 [Biomphalaria glabrata]	—	—	—
OG0005723	0.00308491	4	Similar to bpaC: Autotransporter adhesin BpaC (Burkholderia pseudomallei)	XP_013083844.1 PREDICTED: uncharacterized protein LOC106068889 [Biomphalaria glabrata]	—	—	—
OG0005645	0.0093422	4	Similar to fnkE: Probable serine/threonine-protein kinase fnkE (Dictyostelium discoideum)	XP_014773699.1 PREDICTED: organic cation transporter protein-like [Octopus bimaculoides]	https://www.uniprot.org/uniprot/A0A6P7SZZ5	organic cation transporter	organic cation transporter
OG0003679	0.00308491	4	Protein of unknown function	XP_005106626.1 PREDICTED: CENP-B homolog protein 2-like [Aplysia californica]	https://www.uniprot.org/uniprot/O60108	mitotic sister chromatid segregation	Binds to the central core and core-associated repeat regions of centromeric heterochromatin
OG0002584	0.0093422	4	Similar to BR2: Balbiani ring protein 2 (Fragment) (Chironomus tentans)	XP_013063882.1 PREDICTED: IgA FC receptor-like [Biomphalaria glabrata]	https://www.uniprot.org/uniprot/P02851	salivary secreted protein	Used by the larvae to construct the larval tube. Secreted by the salivary gland.
OG0002175	0.0093422	4	Similar to LUZP4: Leucine zipper protein 4 (Homo sapiens)	XP_012940983.1 PREDICTED: aggrecan core protein-like [Aplysia californica]	https://www.uniprot.org/uniprot/P16112	cartilage condensation	major component of extracellular matrix of cartilagenous tissues. It binds avidly to hyaluronic acid to resist compression in cartilage.
OG0002178	0.0093422	4	Protein of unknown function	XP_013064731.1 PREDICTED: histone acetyltransferase p300-like [Biomphalaria glabrata]	https://www.uniprot.org/uniprot/Q09472	histone acetylation	regulates transcription via chromatin remodeling. Acetylates all four core histones in nucleosomes
OG0001862	0.0178219	4	Similar to LWamide neuropeptides (Hydractinia echinata0)	XP_005112436.2 PREDICTED: putative protein TPRXL [Aplysia californica]	https://www.uniprot.org/uniprot/Q25060	neuropeptide signaling pathway	may be involved in induction of metamorphosis.
OG0002168	0.0093422	4	Similar to FP1: Adhesive plaque matrix protein (Mytilus coruscus)	XP_013092166.1 PREDICTED: keratin-associated protein 10-1-like [Biomphalaria glabrata]	https://www.uniprot.org/uniprot/Q25460	adhesive proteins of the foot	byssus formed by a fibrous collagenous core coated with adhesive proteins.
OG0002182	0.0271406	3	Protein of unknown function	KXJ07527.1 hypothetical protein AC249_AIPGENE8475 [Exaiptasia pallida]	—	—	—
OG0004553	0.0271406	3	Similar to OAM: Ovarian abundant message protein (Ascaris suum)	No BLAST hit	—	—	—
OG0003701	0.0271406	3	Protein of unknown function	No BLAST hit	—	—	—
OG0003721	0.0271406	3	Protein of unknown function	No BLAST hit	—	—	—
OG0007075	0.0107743	3	Protein of unknown function	No BLAST hit	—	—	—
OG0007106	0.0107743	3	Protein of unknown function	No BLAST hit	—	—	—
OG0007116	0.0107743	3	Protein of unknown function	No BLAST hit	—	—	—
OG0007130	0.0107743	3	Protein of unknown function	No BLAST hit	—	—	—
OG0008888	0.0107743	3	Protein of unknown function	No BLAST hit	—	—	—
OG0004515	0.0271406	3	Protein of unknown function	XP_009043804.1 hypothetical protein LOTGIDRAFT_102212, partial [Lottia gigantea]	—	—	—
OG0003033	0.0271406	3	Protein of unknown function	XP_009049038.1 hypothetical protein LOTGIDRAFT_173318 [Lottia gigantea]	—	—	—
OG0003745	0.0271406	3	Protein of unknown function	XP_009049657.1 hypothetical protein LOTGIDRAFT_98636, partial [Lottia gigantea]	—	—	—
OG0004516	0.0271406	3	Protein of unknown function	XP_009050171.1 hypothetical protein LOTGIDRAFT_142064, partial [Lottia gigantea]	—	—	—
OG0004536	0.0271406	3	Protein of unknown function	XP_009058092.1 hypothetical protein LOTGIDRAFT_105286, partial [Lottia gigantea]	—	—	—
OG0009079	0.0107743	3	Protein of unknown function	XP_009064820.1 hypothetical protein LOTGIDRAFT_132178 [Lottia gigantea]	—	—	—
OG0009074	0.0107743	3	Protein of unknown function	XP_013095236.1 PREDICTED: uncharacterized protein LOC106078773 isoform X1 [Biomphalaria glabrata]	—	—	—
OG0007071	0.0107743	3	Similar to CRAM: Cysteine-rich_2C acidic integral membrane protein (Trypanosoma brucei brucei)	XP_009050826.1 hypothetical protein LOTGIDRAFT_174247 [Lottia gigantea]	https://www.uniprot.org/uniprot/Q03650	endocytosis	Supposed to function as cell surface receptor. Possibly involved in receptor-mediated endocytosis.
OG0008913	0.0107743	3	Similar to spp-11: Saposin-like protein 11 (Caenorhabditis elegans)	No BLAST hit	https://www.uniprot.org/uniprot/Q10018	sphingolipid metabolic process	sphingolipid metabolic process
OG0001598	0.0271406	3	Protein of unknown function	XP_011435104.1 PREDICTED: disabled homolog 2-interacting protein-like isoform X4 [Crassostrea gigas]	https://www.uniprot.org/uniprot/Q3UHC7	negative regulation of protein serine/threonine kinase activity	Scaffold protein implicated in the regulation of a large spectrum of both general and specialized signaling pathways. Protein kinase binding
OG0007112	0.0107743	3	Similar to PF11_0240: Dynein heavy chain-like protein PF11_0240 (Plasmodium falciparum (isolate 3D7)9)	No BLAST hit	https://www.uniprot.org/uniprot/Q8IID4	microtubule-based movement	motility of vesicles and organelles along microtubules by ATPase activity
OG0003056	0.0271406	3	Similar to RBM12B: RNA-binding protein 12B (Homo sapiens)	XP_013065925.1 PREDICTED: uncharacterized protein LOC106054560 [Biomphalaria glabrata]	https://www.uniprot.org/uniprot/Q8IXT5	regulation of RNA splicing	RNA binding
OG0007159	0.0376298	2	Protein of unknown function	No BLAST hit	—	—	—
OG0007154	0.0376298	2	Protein of unknown function	XP_009048674.1 hypothetical protein LOTGIDRAFT_157831 [Lottia gigantea]	—	—	—
OG0008882	0.0376298	2	Similar to Slc1a2: Excitatory amino acid transporter 2 (Rattus norvegicus6)	XP_011435721.1 PREDICTED: ATP-binding cassette sub-family A member 1-like isoform X3 [Crassostrea gigas]	https://www.uniprot.org/uniprot/K1RVE9	lipid transport	ATPase-coupled transmembrane transporter activity
OG0008839	0.0376298	2	Similar to F5: Coagulation factor V (Sus scrofa)	No BLAST hit	https://www.uniprot.org/uniprot/Q9GLP1	blood coagulation	cofactor that activates prothrombin to thrombin.
OG0000664	0.0375395	-3	No information	KXJ07443.1 hypothetical protein AC249_AIPGENE22775 [Exaiptasia pallida]	—	—	—
OG0000465	0.0375395	-3	No information	XP_005090751.1 PREDICTED: uncharacterized protein LOC101853667 isoform X2 [Aplysia californica]	—	—	—
OG0000681	0.0375395	-3	No information	XP_005098154.2 PREDICTED: uncharacterized protein LOC101859013 [Aplysia californica]	—	—	—
OG0000887	0.0375395	-3	No information	XP_005109253.1 PREDICTED: uncharacterized protein LOC101856133 [Aplysia californica]	—	—	—
OG0000947	0.0375395	-3	No information	XP_005109554.2 PREDICTED: uncharacterized protein LOC101846316 [Aplysia californica]	—	—	—
OG0000485	0.0375395	-3	No information	XP_009044218.1 hypothetical protein LOTGIDRAFT_152541 [Lottia gigantea]	—	—	—
OG0000424	0.0375395	-3	No information	XP_009045037.1 hypothetical protein LOTGIDRAFT_223980 [Lottia gigantea]	—	—	—
OG0000653	0.0375395	-3	No information	XP_009046734.1 hypothetical protein LOTGIDRAFT_171916 [Lottia gigantea]	—	—	—
OG0000671	0.0375395	-3	No information	XP_009050216.1 hypothetical protein LOTGIDRAFT_201415 [Lottia gigantea]	—	—	—
OG0000606	0.0375395	-3	No information	XP_009050476.1 hypothetical protein LOTGIDRAFT_231209 [Lottia gigantea]	—	—	—
OG0000920	0.0375395	-3	No information	XP_009050751.1 hypothetical protein LOTGIDRAFT_226550 [Lottia gigantea]	—	—	—
OG0000949	0.0375395	-3	No information	XP_009050990.1 hypothetical protein LOTGIDRAFT_159082 [Lottia gigantea]	—	—	—
OG0000530	0.0375395	-3	No information	XP_009051531.1 hypothetical protein LOTGIDRAFT_228278 [Lottia gigantea]	—	—	—
OG0001132	0.0375395	-3	No information	XP_009051735.1 hypothetical protein LOTGIDRAFT_209094 [Lottia gigantea]	—	—	—
OG0000796	0.0375395	-3	No information	XP_009059827.1 hypothetical protein LOTGIDRAFT_165061 [Lottia gigantea]	—	—	—
OG0000614	0.0375395	-3	No information	XP_009062740.1 hypothetical protein LOTGIDRAFT_167021 [Lottia gigantea]	—	—	—
OG0001018	0.0375395	-3	No information	XP_009064000.1 hypothetical protein LOTGIDRAFT_235802 [Lottia gigantea]	—	—	—
OG0000570	0.0375395	-3	No information	XP_009064373.1 hypothetical protein LOTGIDRAFT_168246 [Lottia gigantea]	—	—	—
OG0000474	0.0375395	-3	No information	XP_011414014.1 PREDICTED: uncharacterized protein LOC105318523 [Crassostrea gigas]	—	—	—
OG0000886	0.0375395	-3	No information	XP_011419873.1 PREDICTED: uncharacterized protein LOC105322716 [Crassostrea gigas]	—	—	—
OG0000609	0.0375395	-3	No information	XP_011445263.1 PREDICTED: LOW QUALITY : uncharacterized protein LOC105340758 [Crassostrea gigas]	—	—	—
OG0001126	0.0375395	-3	No information	XP_012934591.1 PREDICTED: uncharacterized protein LOC101859152 isoform X3 [Aplysia californica]	—	—	—
OG0000608	0.0375395	-3	No information	XP_012937128.1 PREDICTED: uncharacterized protein LOC106011568 [Aplysia californica]	—	—	—
OG0000726	0.0375395	-3	No information	XP_012938910.1 PREDICTED: uncharacterized protein LOC106011988 [Aplysia californica]	—	—	—
OG0000011	0.0375395	-3	No information	XP_012940036.1 PREDICTED: uncharacterized protein LOC106012242 [Aplysia californica]	—	—	—
OG0000912	0.0375395	-3	No information	XP_012943973.1 PREDICTED: beta-lactamase domain-containing protein 2-like isoform X2 [Aplysia californica]	—	—	—
OG0000629	0.0375395	-3	No information	XP_013069751.1 PREDICTED: uncharacterized protein LOC106057196 [Biomphalaria glabrata]	—	—	—
OG0001371	0.0375395	-3	No information	XP_013078939.1 PREDICTED: uncharacterized protein LOC106064856 [Biomphalaria glabrata]	—	—	—
OG0000943	0.0375395	-3	No information	XP_013096818.1 PREDICTED: uncharacterized protein LOC106080064 isoform X6 [Biomphalaria glabrata]	—	—	—
OG0000495	0.0375395	-3	No information	XP_014671056.1 PREDICTED: uncharacterized protein LOC106811852 isoform X1 [Priapulus caudatus]	—	—	—
OG0000410	0.0375395	-3	No information	XP_014776182.1 PREDICTED: transcription factor A, mitochondrial-like isoform X1 [Octopus bimaculoides]	—	—	—
OG0000673	0.0375395	-3	No information	XP_014779634.1 PREDICTED: putative uncharacterized protein YghX isoform X1 [Octopus bimaculoides]	—	—	—
OG0001253	0.0375395	-3	No information	XP_017088918.1 PREDICTED: uncharacterized protein LOC108119970 isoform X1 [Drosophila bipectinata]	—	—	—
OG0000727	0.0375395	-3	No information	XP_010753035.1 PREDICTED: putative N-acetyltransferase 16 [Larimichthys crocea]	https://www.uniprot.org/uniprot/A0A6G0HIE3	N-acetyltransferase activity	Enzyme responsible for the N-acetyl-histidine (NAH) synthesis, which is a major constituent of brain and lens of ectothermic vertebrates.
OG0000494	0.0375395	-3	No information	XP_013089603.1 PREDICTED: FERM domain-containing protein 3-like isoform X2 [Biomphalaria glabrata]	https://www.uniprot.org/uniprot/A2A2Y4	actomyosin structure organization	cytoskeletal protein binding
OG0000611	0.0375395	-3	No information	XP_013067950.1 PREDICTED: huntingtin-interacting protein 1-like isoform X4 [Biomphalaria glabrata]	https://www.uniprot.org/uniprot/D6X0H5	actin filament organization	actin filament binding
OG0001025	0.0375395	-3	No information	XP_011412465.1 PREDICTED: tetraspanin-18-like [Crassostrea gigas]	https://www.uniprot.org/uniprot/K1QVN6	Transmembrane helix protein	Transmembrane helix protein
OG0000447	0.0375395	-3	No information	XP_005094324.1 PREDICTED: dnaJ homolog subfamily B member 6-like isoform X2 [Aplysia californica]	https://www.uniprot.org/uniprot/O54946	chaperone-mediated protein folding	Acts as an endogenous molecular chaperone for neuronal proteins
OG0001057	0.0375395	-3	No information	XP_013083691.1 PREDICTED: serine/threonine-protein phosphatase 1 regulatory subunit 10-like isoform X2 [Biomphalaria glabrata]	https://www.uniprot.org/uniprot/O55000	negative regulation of mitotic DNA damage checkpoint	Mediates the formation of the PTW/PP1 phosphatase complex, which controls chromatin structure and cell cycle transition from mitosis into interphase
OG0000635	0.0375395	-3	No information	XP_005098525.1 PREDICTED: stathmin-3-like isoform X1 [Aplysia californica]	https://www.uniprot.org/uniprot/O70166	regulation of cytoskeleton organization	Exhibits microtubule-destabilizing activity
OG0000678	0.0375395	-3	No information	XP_013065210.1 PREDICTED: globin-like [Biomphalaria glabrata]	https://www.uniprot.org/uniprot/O77003	oxygen carrier activity	This molluscan globin lacks one of the heme-binding histidine residues found in most other globins.
OG0001280	0.0375395	-3	No information	XP_005109751.1 PREDICTED: ganglioside GM2 activator-like [Aplysia californica]	https://www.uniprot.org/uniprot/P17900	lipid transporter activity	The large binding pocket can accommodate several single chain phospholipids and fatty acids
OG0000637	0.0375395	-3	No information	XP_005089241.1 PREDICTED: anion exchange protein 2-like isoform X2 [Aplysia californica]	https://www.uniprot.org/uniprot/P23347	regulation of intracellular pH	Plasma membrane anion exchange protein of wide distribution
OG0000532	0.0375395	-3	No information	XP_013072494.1 PREDICTED: phosphorylase b kinase regulatory subunit alpha, liver isoform-like isoform X6 [Biomphalaria glabrata]	https://www.uniprot.org/uniprot/P46019	glycogen catabolic process	Phosphorylase b kinase catalyzes the phosphorylation of serine in troponin I. The alpha chain may bind calmodulin.
OG0001112	0.0375395	-3	No information	XP_005106600.1 PREDICTED: xanthine dehydrogenase 1-like isoform X2 [Aplysia californica]	https://www.uniprot.org/uniprot/P47989	purine nucleotide catabolic process	Key enzyme in purine degradation. Catalyzes the oxidation of hypoxanthine to xanthine.
OG0000443	0.0375395	-3	No information	XP_005099501.2 PREDICTED: troponin I-like [Aplysia californica]	https://www.uniprot.org/uniprot/P48787	regulation of muscle contraction	inhibitory subunit of troponin, the thin filament regulatory complex which confers calcium-sensitivity to striated muscle actomyosin ATPase activity.
OG0000938	0.0375395	-3	No information	XP_013079110.1 PREDICTED: alpha-N-acetylglucosaminidase-like isoform X1 [Biomphalaria glabrata]	https://www.uniprot.org/uniprot/P54802	nervous system development	Involved in the degradation of heparan sulfate.
OG0000529	0.0375395	-3	No information	XP_005104353.2 PREDICTED: serum paraoxonase/arylesterase 2-like isoform X1 [Aplysia californica]	https://www.uniprot.org/uniprot/Q15165	response to oxidative stress	Capable of hydrolyzing lactones and a number of aromatic carboxylic acid esters.
OG0000824	0.0375395	-3	No information	XP_013082329.1 PREDICTED: upstream stimulatory factor 2-like isoform X1 [Biomphalaria glabrata]	https://www.uniprot.org/uniprot/Q15853	positive regulation of transcription by RNA polymerase II	Transcription factor that binds to a symmetrical DNA sequence (E-boxes) (5'-CACGTG-3')
OG0000690	0.0375395	-3	No information	XP_013069647.1 PREDICTED: ral GTPase-activating protein subunit alpha-2-like isoform X2 [Biomphalaria glabrata]	https://www.uniprot.org/uniprot/Q2PPJ7	activation of GTPase activity	GTPase activator for the Ras-like small GTPases RALA and RALB.
OG0000479	0.0375395	-3	No information	XP_012940664.1 PREDICTED: anoctamin-4-like [Aplysia californica]	https://www.uniprot.org/uniprot/Q32M45	calcium activated phosphatidylserine scrambling	calcium-dependent phospholipid scramblase activity. The channels are anion selective and have eight (OCT) transmembrane segments.
OG0000694	0.0375395	-3	No information	XP_012941728.1 PREDICTED: rho GTPase-activating protein 29-like isoform X2 [Aplysia californica]	https://www.uniprot.org/uniprot/Q52LW3	regulation of small GTPase mediated signal transduction	activator for the Rho-type GTPases by converting them to an inactive GDP-bound state
OG0000818	0.0375395	-3	No information	XP_012940592.1 PREDICTED: putative ferric-chelate reductase 1 [Aplysia californica]	https://www.uniprot.org/uniprot/Q53TN4	cellular iron ion homeostasis	reduces dietary Fe3+ thereby facilitating its transport into the mucosal cells
OG0000480	0.0375395	-3	No information	XP_011441525.1 PREDICTED: PR domain zinc finger protein 1-like isoform X3 [Crassostrea gigas]	https://www.uniprot.org/uniprot/Q60636	innate immune response	Transcription factor that mediates a transcriptional program in various innate and adaptive immune tissue-resident lymphocyte T cell types
OG0000722	0.0375395	-3	No information	XP_012944953.1 PREDICTED: transcription factor 12-like [Aplysia californica]	https://www.uniprot.org/uniprot/Q61286	positive regulation of gene expression	Involved in the initiation of neuronal differentiation. Activates transcription by binding to the E box (5'-CANNTG-3').
OG0000574	0.0375395	-3	No information	XP_012936968.1 PREDICTED: tubulin polyglutamylase TTLL5-like isoform X3 [Aplysia californica]	https://www.uniprot.org/uniprot/Q6EMB2	microtubule cytoskeleton organization	initiation step of the polyglutamylation of alpha-tubulin
OG0001056	0.0375395	-3	No information	XP_012935490.1 PREDICTED: kynurenine--oxoglutarate transaminase 3-like [Aplysia californica]	https://www.uniprot.org/uniprot/Q71RI9	kynurenine metabolic process	Catalyzes transamination of L-kynurenine to form kynurenic acid
OG0000640	0.0375395	-3	No information	XP_011591773.1 PREDICTED: transmembrane protease serine 9 [Aquila chrysaetos canadensis]	https://www.uniprot.org/uniprot/Q7Z410	serine-type endopeptidase activity	serine proteases that hydrolyze the peptides N-t-Boc-Gln-Ala-Arg-AMC and N-t-Boc-Gln-Gly-Arg-AMC.
OG0001084	0.0375395	-3	No information	XP_012935680.1 PREDICTED: protein lingerer-like isoform X1 [Aplysia californica]	https://www.uniprot.org/uniprot/Q86S05	male mating behavior	Acts in the nervous system to mediate the control of copulatory organs during courtship.
OG0001159	0.0375395	-3	No information	XP_012945857.1 PREDICTED: testis-expressed sequence 11 protein-like [Aplysia californica]	https://www.uniprot.org/uniprot/Q8IYF3	resolution of meiotic recombination intermediates	Regulator of crossing-over during meiosis
OG0000782	0.0375395	-3	No information	XP_012937410.1 PREDICTED: tubulin polyglutamylase ttll6-like isoform X11 [Aplysia californica]	https://www.uniprot.org/uniprot/Q8N841	microtubule cytoskeleton organization	side-chain elongation of the polyglutamylation of alpha-tubulin
OG0000834	0.0375395	-3	No information	XP_011455773.1 PREDICTED: vitamin D3 hydroxylase-associated protein-like [Crassostrea gigas]	https://www.uniprot.org/uniprot/Q90578	fatty acid amide hydrolase activity	May have a vitamin D3 hydroxylase regulatory function.
OG0000406	0.0375395	-3	No information	XP_013066249.1 PREDICTED: TBC1 domain family member 5-like isoform X4 [Biomphalaria glabrata]	https://www.uniprot.org/uniprot/Q92609	retrograde transport, endosome to Golgi	May act as a GTPase-activating protein (GAP) for Rab family protein(s)
OG0000806	0.0375395	-3	No information	XP_005111066.1 PREDICTED: cornifelin homolog [Aplysia californica]	https://www.uniprot.org/uniprot/Q9BYD5	keratinization	Part of the insoluble cornified cell envelope of stratified squamous epithelia
OG0000937	0.0375395	-3	No information	XP_013080613.1 PREDICTED: single-stranded DNA-binding protein 3-like isoform X1 [Biomphalaria glabrata]	https://www.uniprot.org/uniprot/Q9D032	transcription coactivator activity	transcription regulation of the collagen gene where it binds to the single-stranded polypyrimidine sequences in the promoter region
OG0001285	0.0375395	-3	No information	XP_013062798.1 PREDICTED: tetraspanin-4-like isoform X2 [Biomphalaria glabrata]	https://www.uniprot.org/uniprot/Q9DCK3	protein-containing complex assembly	integrin binding
OG0001245	0.0375395	-3	No information	XP_005103680.1 PREDICTED: chromodomain-helicase-DNA-binding protein 1-like isoform X4 [Aplysia californica]	https://www.uniprot.org/uniprot/Q9HCK8	negative regulation of transcription, DNA-templated	DNA helicase that acts as a transcription repressor by remodeling chromatin structure and recruiting histone H1 to target genes
OG0001011	0.0375395	-3	No information	XP_013067196.1 PREDICTED: LIM domain-binding protein 3-like isoform X1 [Biomphalaria glabrata]	https://www.uniprot.org/uniprot/Q9JKS4	actin cytoskeleton organization	May function as an adapter in striated muscle to couple protein kinase C-mediated signaling via its LIM domains to the cytoskeleton
OG0000626	0.0375395	-3	No information	XP_012942242.1 PREDICTED: FGFR1 oncogene partner-like isoform X3 [Aplysia californica]	https://www.uniprot.org/uniprot/Q9NVK5	response to wounding	May be involved in wound healing pathway
OG0000340	0.0375395	-3	No information	XP_013077925.1 PREDICTED: probable cytochrome P450 49a1 [Biomphalaria glabrata]	https://www.uniprot.org/uniprot/Q9V5L3	monooxygenase activity	May be involved in the metabolism of insect hormones and in the breakdown of synthetic insecticides.
OG0000535	0.0375395	-3	No information	XP_012939683.1 PREDICTED: serrate RNA effector molecule homolog isoform X4 [Aplysia californica]	https://www.uniprot.org/uniprot/Q9V9K7	gene silencing by miRNA	Acts as a mediator between the cap-binding complex (CBC) and RNA-mediated gene silencing (RNAi).
OG0000384	0.0375395	-3	No information	XP_011431167.1 PREDICTED: probable phospholipid-transporting ATPase IF isoform X7 [Crassostrea gigas]	https://www.uniprot.org/uniprot/Q9Y2G3	aminophospholipid transport	catalyzes the hydrolysis of ATP coupled to the transport of aminophospholipids from the outer to the inner membrane
OG0000301	0.0342582	-4	Protein of unknown function	XP_005094079.1 PREDICTED: uncharacterized protein LOC101851335 [Aplysia californica]	—	—	—
OG0000469	0.00996104	-4	No information	XP_005109908.2 PREDICTED: uncharacterized protein LOC101848848 [Aplysia californica]	—	—	—
OG0000284	0.0342582	-4	Similar to Temptin (Aplysia californica)	XP_009057384.1 hypothetical protein LOTGIDRAFT_191156 [Lottia gigantea]	—	—	—
OG0000477	0.00996104	-4	No information	XP_009061311.1 hypothetical protein LOTGIDRAFT_234777 [Lottia gigantea]	—	—	—
OG0000381	0.00996104	-4	No information	XP_012937829.1 PREDICTED: uncharacterized protein LOC101855561 [Aplysia californica]	—	—	—
OG0000334	0.0342582	-4	Similar to yajO: 1-deoxyxylulose-5-phosphate synthase YajO (Escherichia coli)	BAU45070.1 4-deoxy-L-erythro-5-hexoseulose uronic acid reductase [Haliotis discus hannai]	https://www.uniprot.org/uniprot/A0A125STX7	oxidoreductase activity	oxidoreductase activity
OG0000497	0.00996104	-4	No information	AMP46762.1 cytochrome P450 family 4 subfamily P polypeptide 1 [Pomacea canaliculata]	https://www.uniprot.org/uniprot/A0A142C7B0	monooxygenase activity	heme binding, oxidoreductase
OG0000346	0.00996104	-4	No information	ODM93843.1 ADAM 17-like protease [Orchesella cincta]	https://www.uniprot.org/uniprot/A0A1D2MLI1	metalloendopeptidase activity	metalloendopeptidase activity
OG0000151	0.00996104	-4	No information	XP_011408183.1 PREDICTED: fibrinogen C domain-containing protein 1-like [Amphimedon queenslandica]	https://www.uniprot.org/uniprot/A0A1X7TP62	transcription by RNA polymerase II	protein heterodimerization activity
OG0000411	0.0342582	-4	Similar to Cysteine-rich venom protein (Conus textile)	EKC20999.1 Substrate-specific endoprotease Tex31 [Crassostrea gigas]	https://www.uniprot.org/uniprot/K1PQ78	peptidase activity	cysteine-rich venom associated protein also found in Cylinder textile (Q7YT83.1) and Conus marmoreus (A1BQQ5.1)
OG0000492	0.00996104	-4	No information	XP_013061337.1 PREDICTED: galactoside 2-alpha-L-fucosyltransferase 1-like [Biomphalaria glabrata]	https://www.uniprot.org/uniprot/O09160	protein glycosylation	Catalyzes the transfer of L-fucose to glycoconjugates; involved in cell adhesion
OG0000316	0.0342582	-4	Similar to PURA: Transcriptional activator protein Pur-alpha (Homo sapiens)	XP_013079780.1 PREDICTED: transcriptional activator protein Pur-beta-like isoform X5 [Biomphalaria glabrata]	https://www.uniprot.org/uniprot/O35295	negative regulation of transcription, DNA-templated	Has capacity to bind repeated elements in single-stranded DNA
OG0000343	0.00996104	-4	No information	XP_005111233.1 PREDICTED: steroid 17-alpha-hydroxylase/17,20 lyase-like [Aplysia californica]	https://www.uniprot.org/uniprot/P05093	hormone biosynthetic process	A cytochrome P450 monooxygenase involved in corticoid and androgen biosynthesis
OG0000408	0.00996104	-4	No information	XP_015751431.1 PREDICTED: poly [ADP-ribose] polymerase 12-like isoform X1 [Acropora digitifera]	https://www.uniprot.org/uniprot/P09874	DNA repair	ediates poly-ADP-ribosylation of proteins and plays a key role in DNA repair
OG0000286	0.0342582	-4	Similar to Celf2: CUGBP Elav-like family member 2 (Rattus norvegicus6)	XP_011422235.1 PREDICTED: CUGBP Elav-like family member 2 isoform X5 [Crassostrea gigas]	https://www.uniprot.org/uniprot/P28659	regulation of RNA splicing	Involved in pre-mRNA alternative splicing, mRNA translation and stability.
OG0000466	0.00996104	-4	No information	XP_011444149.1 PREDICTED: homeobox protein Hox-A7-like [Crassostrea gigas]	https://www.uniprot.org/uniprot/P28666	anterior/posterior pattern specification	transcription factor which is part of a developmental regulatory system that provides cells with specific positional identities on the anterior-posterior axis.
OG0000325	0.0342582	-4	Similar to Mug2: Murinoglobulin-2 (Mus musculus0)	XP_011444695.1 PREDICTED: CD109 antigen-like isoform X1 [Crassostrea gigas]	https://www.uniprot.org/uniprot/P28666	serine-type endopeptidase inhibitor activity	A proteinase activates the inhibitor by specific proteolysis in the bait region
OG0000348	0.0342582	-4	Similar to Antistasin (Hydra vulgaris)	XP_011429406.1 PREDICTED: BPTI/Kunitz domain-containing protein 4-like [Crassostrea gigas]	https://www.uniprot.org/uniprot/P86733	serine-type endopeptidase inhibitor activity	Serine protease inhibitor.
OG0000481	0.00996104	-4	No information	XP_011663359.1 PREDICTED: tolloid-like protein 1 [Strongylocentrotus purpuratus]	https://www.uniprot.org/uniprot/P98069	multicellular organism development	metalloendopeptidase activity
OG0000329	0.00996104	-4	No information	KXJ26975.1 Ring canal kelch protein [Exaiptasia pallida]	https://www.uniprot.org/uniprot/Q04652	actin cytoskeleton organization	Component of ring canals that regulates the flow of cytoplasm between cells. Binds actin
OG0000565	0.00996104	-4	No information	XP_012935559.1 PREDICTED: protocadherin Fat 1-like, partial [Aplysia californica]	https://www.uniprot.org/uniprot/Q14517	cell-cell adhesion	Plays an essential role for cellular polarization, directed cell migration and modulating cell-cell contact
OG0000226	0.0342582	-4	Similar to mbnl3: Muscleblind-like protein 3 (Takifugu rubripes3)	XP_011430903.1 PREDICTED: muscleblind-like protein 2a isoform X5 [Crassostrea gigas]	https://www.uniprot.org/uniprot/Q56V19	RNA splicing	Involved in pre-mRNA alternative splicing regulation.
OG0000376	0.00996104	-4	No information	XP_012941724.1 PREDICTED: EF-hand calcium-binding domain-containing protein 7-like isoform X3 [Aplysia californica]	https://www.uniprot.org/uniprot/Q5THR3	calcium ion binding	Negatively regulates the androgen receptor
OG0000382	0.0342582	-4	Similar to HNRNPK: Heterogeneous nuclear ribonucleoprotein K (Gallus gallus)	XP_012946225.1 PREDICTED: heterogeneous nuclear ribonucleoprotein K-like isoform X2 [Aplysia californica]	https://www.uniprot.org/uniprot/Q5ZIQ3	mRNA processing	One of the major pre-mRNA-binding proteins. Binds tenaciously to poly(C) sequences.
OG0000352	0.00996104	-4	No information	XP_012936502.1 PREDICTED: polypyrimidine tract-binding protein 2-like isoform X2 [Aplysia californica]	https://www.uniprot.org/uniprot/Q91Z31	negative regulation of RNA splicing	RNA-binding protein which binds to intronic polypyrimidine tracts and mediates negative regulation of exons splicing.
OG0000625	0.00996104	-4	No information	XP_013081236.1 PREDICTED: lactosylceramide 1,3-N-acetyl-beta-D-glucosaminyltransferase B-like [Biomphalaria glabrata]	https://www.uniprot.org/uniprot/Q9BYG0	glycolipid biosynthetic process	key role in the synthesis of lacto- or neolacto-series carbohydrate chains on glycolipids
OG0000272	0.0342582	-4	Similar to BXL7: Probable beta-D-xylosidase 7 (Arabidopsis thaliana)	XP_005100456.1 PREDICTED: probable beta-D-xylosidase 7 [Aplysia californica]	https://www.uniprot.org/uniprot/Q9FGY1	arabinan catabolic process	Involved in pectic arabinan modification in mucilage secretory cells
OG0000313	0.0342582	-4	Similar to B3GALT1: Beta-1_2C3-galactosyltransferase 1 (Pongo pygmaeus)	XP_009052805.1 hypothetical protein LOTGIDRAFT_115678, partial [Lottia gigantea]	https://www.uniprot.org/uniprot/Q9MYM7	protein glycosylation	Involved in the biosynthesis of the carbohydrate moieties of glycolipids and glycoproteins
OG0000347	0.0342582	-4	Similar to SLC17A5: Sialin (Homo sapiens)	XP_012943338.1 PREDICTED: sialin-like [Aplysia californica]	https://www.uniprot.org/uniprot/Q9NRA2	sialic acid transmembrane transporter activity	Transports glucuronic acid and free sialic acid out of the lysosome, which is required for normal CNS myelination.
OG0000542	0.00996104	-4	No information	XP_005090631.2 PREDICTED: phosphatidylinositol-binding clathrin assembly protein LAP-like [Aplysia californica]	https://www.uniprot.org/uniprot/Q9VI75	positive regulation of clathrin-dependent endocytosis	Cclathrin-mediated endocytosis at the neuromuscular junction
OG0000253	0.0342582	-4	Similar to fut-1: Alpha-(1_2C3)-fucosyltransferase fut-1 (Caenorhabditis elegans)	XP_013082283.1 PREDICTED: glycoprotein 3-alpha-L-fucosyltransferase A-like isoform X2 [Biomphalaria glabrata]	https://www.uniprot.org/uniprot/Q9VUL9	nervous system development	Catalyzes alpha-1,3 glycosidic linkages of N-glycans. Neuronal development by promoting ventral nerve cord formation
OG0000279	0.00996104	-4	No information	XP_005107170.1 PREDICTED: heparanase-like isoform X1 [Aplysia californica]	https://www.uniprot.org/uniprot/Q9Y251	beta-glucuronidase activity	Participates in extracellular matrix degradation and remodeling. Facilitates cell migration associated with metastasis, wound healing and inflammation.
OG0000344	0.00272718	-5	No information	ERG79395.1 putative transporter [Ascaris suum]	—	—	—
OG0000224	0.00272718	-5	No information	XP_009048326.1 hypothetical protein LOTGIDRAFT_172893 [Lottia gigantea]	—	—	—
OG0000175	0.00272718	-5	No information	XP_009048669.1 hypothetical protein LOTGIDRAFT_157826 [Lottia gigantea]	—	—	—
OG0000062	0.0272805	-5	Similar to Megf6: Multiple epidermal growth factor-like domains protein 6 (Mus musculus)	AJA37903.1 fucolectin-related molecule [Littorina littorea]	https://www.uniprot.org/uniprot/A0A0A7RPU6	receptor-mediated endocytosis	receptor-mediated endocytosis
OG0000278	0.0100811	-5	Protein of unknown function	XP_011417365.1 PREDICTED: von Willebrand factor D and EGF domain-containing protein-like isoform X1 [Crassostrea gigas]	https://www.uniprot.org/uniprot/K1P6L3	G protein-coupled acetylcholine receptor signaling pathway	laminin binding
OG0000192	0.0100811	-5	Protein of unknown function	XP_005095550.1 PREDICTED: galactoside 2-alpha-L-fucosyltransferase 2-like isoform X1 [Aplysia californica]	https://www.uniprot.org/uniprot/O09160	protein glycosylation	Catalyzes the transfer of L-fucose to glycoconjugates; involved in cell adhesion
OG0000257	0.00272718	-5	No information	XP_005112918.1 PREDICTED: proline-rich transmembrane protein 1-like isoform X1 [Aplysia californica]	https://www.uniprot.org/uniprot/O35449	synapse organization	receptor regulator activity
OG0000273	0.0100811	-5	Similar to Septin7: Septin-7 (Mus musculus0)	XP_005095501.1 PREDICTED: septin-7-like isoform X2 [Aplysia californica]	https://www.uniprot.org/uniprot/O55131	cytoskeleton-dependent cytokinesis	Filament-forming cytoskeletal GTPase required for normal organization of the actin cytoskeleton.
OG0000311	0.00272718	-5	No information	XP_012939705.1 PREDICTED: SWI/SNF-related actin-dependent regulator of chromatin subfamily E [Aplysia californica]	https://www.uniprot.org/uniprot/O60264	nucleosome assembly	Helicase with intrinsic ATP activity that forms ordered nucleosome arrays on chromatin
OG0000178	0.0272805	-5	Similar to ABCB1: ATP-dependent translocase ABCB1 (Homo sapiens)	XP_009057947.1 hypothetical protein LOTGIDRAFT_153678 [Lottia gigantea]	https://www.uniprot.org/uniprot/P08183	transmembrane transport	Translocates drugs and phospholipids across the membrane
OG0000225	0.00272718	-5	No information	XP_012941360.1 PREDICTED: histone H1-delta-like [Aplysia californica]	https://www.uniprot.org/uniprot/P15870	chromosome condensation	necessary for the condensation of nucleosome chains into higher-order structures
OG0000198	0.0272805	-5	Similar to Hspg2: Basement membrane-specific heparan sulfate proteoglycan core protein (Mus musculus)	XP_012944719.1 PREDICTED: basement membrane-specific heparan sulfate proteoglycan core protein-like [Aplysia californica]	https://www.uniprot.org/uniprot/Q05793	endochondral ossification	Integral component of the glomerular basement membrane, responsible for the fixed negative electrostatic membrane charge
OG0000179	0.0380158	-5	Similar to slc49a4: Solute carrier family 49 member 4 homolog (Xenopus laevis)	XP_009066209.1 hypothetical protein LOTGIDRAFT_133974, partial [Lottia gigantea]	https://www.uniprot.org/uniprot/Q501I9	transmembrane transporter activity	Electrogenic metabolite transporter.
OG0000158	0.0272805	-5	Similar to CLASP1: CLIP-associating protein 1 (Homo sapiens)	XP_011425349.1 PREDICTED: CLIP-associating protein 1-like isoform X21 [Crassostrea gigas]	https://www.uniprot.org/uniprot/Q7Z460	microtubule cytoskeleton organization	Microtubule plus-end tracking protein that promotes the stabilization of dynamic microtubules.
OG0000215	0.0272805	-5	Protein of unknown function	XP_012944775.1 PREDICTED: cytosolic carboxypeptidase 2-like [Aplysia californica]	https://www.uniprot.org/uniprot/Q8CDK2	protein side chain deglutamylation	Metallocarboxypeptidase that mediates deglutamylation of target proteins such as tubulins
OG0000241	0.0100811	-5	Similar to METTL27: Methyltransferase-like protein 27 (Homo sapiens)	XP_005095089.1 PREDICTED: Williams-Beuren syndrome chromosomal region 27 protein-like [Aplysia californica]	https://www.uniprot.org/uniprot/Q8N6F8	ubiquinone biosynthetic process	methyltransferase activity
OG0000134	0.0499889	-5	Similar to CNTN5: Contactin-5 (Gallus gallus)	EKC29418.1 Protein roadkill [Crassostrea gigas]	https://www.uniprot.org/uniprot/Q90W79	cell adhesion	Contactins mediate cell surface interactions during nervous system development. Domains Ig, Fibronectin type-III, MATH and BTB
OG0000243	0.00272718	-5	No information	XP_012940311.1 PREDICTED: mitogen-activated protein kinase kinase kinase 5-like [Aplysia californica]	https://www.uniprot.org/uniprot/Q9NYL2	stress-activated MAPK cascade	Stress-activated component of a protein kinase signal transduction cascade
OG0000136	0.0272805	-5	Similar to Hsd17b6: 17-beta-hydroxysteroid dehydrogenase type 6 (Mus musculus0)	XP_010642948.1 PREDICTED: 17-beta-hydroxysteroid dehydrogenase type 6 [Fukomys damarensis]	https://www.uniprot.org/uniprot/Q9R092	steroid metabolic process	NAD-dependent oxidoreductase of steroids
OG0000242	0.000759812	-6	No information	XP_009052966.1 hypothetical protein LOTGIDRAFT_174858 [Lottia gigantea]	—	—	—
OG0000202	0.000759812	-6	No information	XP_009056912.1 hypothetical protein LOTGIDRAFT_216788 [Lottia gigantea]	—	—	—
OG0000219	0.000759812	-6	No information	XP_013087263.1 PREDICTED: uncharacterized protein LOC106071649 [Biomphalaria glabrata]	—	—	—
OG0000261	0.000759812	-6	No information	AJA37888.1 I-type lectin-like protein 2 [Littorina littorea]	https://www.uniprot.org/uniprot/A0A0A7RRL0	carbohydrate binding	carbohydrate binding
OG0000239	0.00298994	-6	Similar to Arsb: Arylsulfatase B (Mus musculus0)	XP_011457045.1 PREDICTED: arylsulfatase B-like [Crassostrea gigas] >EKC29946.1 Arylsulfatase B [Crassostrea gigas]	https://www.uniprot.org/uniprot/K1RFP8	sulfuric ester hydrolase activity	sulfuric ester hydrolase activity
OG0000180	0.00298994	-6	Similar to Gld: Glucose dehydrogenase [FAD_2C quinone] (Drosophila pseudoobscura pseudoobscura)	XP_013092990.1 PREDICTED: glucose dehydrogenase [FAD, quinone]-like [Biomphalaria glabrata]	https://www.uniprot.org/uniprot/P18172	oxidoreductase activity	acting on CH-OH group of donors
OG0000129	0.0276032	-6	Similar to MAM and LDL-receptor class A domain-containing protein 2 (Acropora millepora)	XP_009051709.1 hypothetical protein LOTGIDRAFT_228404 [Lottia gigantea]	https://www.uniprot.org/uniprot/Q5VYJ5	cholesterol homeostasis	Enhances production and/or transport of FGF19 and thus has a role in regulation of bile acid synthesis.
OG0000150	0.01297	-6	Similar to SLC13A5: Solute carrier family 13 member 5 (Homo sapiens)	XP_011449952.1 PREDICTED: solute carrier family 13 member 5-like [Crassostrea gigas]	https://www.uniprot.org/uniprot/Q86YT5	anion transmembrane transport	High-affinity sodium/citrate cotransporter that mediates citrate entry into cells.
OG0000120	0.0276032	-6	Similar to Slco2b1: Solute carrier organic anion transporter family member 2B1 (Mus musculus)	XP_014775472.1 PREDICTED: solute carrier organic anion transporter family member 1C1-like isoform X2 [Octopus bimaculoides]	https://www.uniprot.org/uniprot/Q8BXB6	sodium-independent organic anion transport	Mediates the Na+-independent transport of organic anions such as taurocholate, the prostaglandins PGD2, PGE1, PGE2, leukotriene C4, and thromboxane
OG0000085	0.0131868	-7	Similar to Erap1: Endoplasmic reticulum aminopeptidase 1 (Rattus norvegicus6)	EKC42374.1 Aminopeptidase N [Crassostrea gigas]	https://www.uniprot.org/uniprot/K1RF69	metalloaminopeptidase activity	Enzyme that catalyzes the removal of amino acids from the N-terminus of peptides and proteins. Cofactor Zn
OG0000090	0.0131868	-7	Similar to LRP1B: Low-density lipoprotein receptor-related protein 1B (Homo sapiens)	XP_013070842.1 PREDICTED: low-density lipoprotein receptor-related protein 4-like [Biomphalaria glabrata]	https://www.uniprot.org/uniprot/O75096	synaptic growth at neuromuscular junction	SOST-mediated inhibition of Wnt signaling during bone formation; key role in forming the synapse between motor neuron and skeletal muscle.
OG0000070	0.0131868	-7	Similar to PNLIPRP1: Inactive pancreatic lipase-related protein 1 (Homo sapiens)	XP_009052198.1 hypothetical protein LOTGIDRAFT_226820 [Lottia gigantea]	https://www.uniprot.org/uniprot/P54315	lipid metabolic process	May function as inhibitor of dietary triglyceride digestion.
OG0000112	0.00691762	-7	Similar to nrf-6: Nose resistant to fluoxetine protein 6 (Caenorhabditis elegans)	XP_011450645.1 PREDICTED: nose resistant to fluoxetine protein 6-like [Crassostrea gigas]	https://www.uniprot.org/uniprot/Q09225	lipid transport	Mediates transport of lipids from intestine to the reproductive tract
OG0000124	0.000891127	-7	Similar to Cyp3a2: Cytochrome P450 3A2 (Rattus norvegicus6)	XP_005112053.1 PREDICTED: cytochrome P450 3A41-like [Aplysia californica]	https://www.uniprot.org/uniprot/Q9JMA7	steroid metabolic process	steroid hydroxylase activity
OG0000055	0.00728096	-8	Similar to celD: Endoglucanase E-4 (Thermobifida fusca)	BAU45388.1 endo-1,4-beta-glucanase [Bellamya sp. UM-2014]	https://www.uniprot.org/uniprot/A0A125SUR6	cellulose catabolic process	Endohydrolysis of (1->4)-beta-D-glucosidic linkages in cellulose, lichenin and cereal beta-D-glucans
OG0000051	0.000462644	-8	Similar to GST1: Glutathione S-transferase 1 (Ascaris suum)	ABO26602.1 sigma class glutathione-s-transferase [Haliotis discus discus]	https://www.uniprot.org/uniprot/B6RB56	glutathione metabolic process	Conjugation of reduced glutathione to a wide number of exogenous and endogenous hydrophobic electrophiles
OG0000101	0.000462644	-8	Similar to SULT1B1: Sulfotransferase family cytosolic 1B member 1 (Gallus gallus)	EKC29720.1 Sulfotransferase family cytosolic 1B member 1 [Crassostrea gigas]	https://www.uniprot.org/uniprot/K1QTG7	sulfotransferase activity	Catalyze the sulfate conjugation of many hormones, neurotransmitters, drugs and xenobiotic compound
OG0000078	6.07689e-05	-8	No information	XP_009043642.1 hypothetical protein LOTGIDRAFT_151894 [Lottia gigantea]	https://www.uniprot.org/uniprot/Q5R6R7	cell cycle	Filament-forming cytoskeletal GTPase
OG0000059	0.0299032	-8	Similar to Ugt1a2: UDP-glucuronosyltransferase 1-2 (Mus musculus0)	XP_013061107.1 PREDICTED: 2-hydroxyacylsphingosine 1-beta-galactosyltransferase-like isoform X1 [Biomphalaria glabrata]	https://www.uniprot.org/uniprot/Q64676	myelination	Catalyzes the transfer of galactose to ceramide, a key enzymatic step in the biosynthesis of galactocerebrosides, which are abundant sphingolipids of the myelin membrane
OG0000080	4.04704e-05	-10	Protein of unknown function	XP_005102082.1 PREDICTED: uncharacterized protein LOC101863520 [Aplysia californica]	—	—	—
OG0000087	0.000240772	-10	Similar to XYN2: Endo-1_2C4-beta-xylanase 2 (Arabidopsis thaliana)	XP_013062533.1 PREDICTED: endo-1,4-beta-xylanase A-like [Biomphalaria glabrata]	https://www.uniprot.org/uniprot/O80596	xylan catabolic process	Binds to and hydrolyzes insoluble and soluble xylan substrates
OG0000042	0.000127152	-11	Similar to Tuba1c: Tubulin alpha-1C chain (Mus musculus)	CDS34322.2 hypothetical transcript [Hymenolepis microstoma]	https://www.uniprot.org/uniprot/P68373	microtubule cytoskeleton organization	Tubulin is the major constituent of microtubules. It binds GTP both on the alpha and beta chains
OG0000072	4.03063e-05	-12	Similar to Perlucin (Haliotis laevigata)	AJA37872.1 C-type lectin [Littorina littorea]	https://www.uniprot.org/uniprot/P82596	carbohydrate binding	May promote nucleation and/or growth of calcium carbonate crystals. Binds to D-galactose and D-mannose/D-glucose
OG0000048	5.73491e-05	-13	Similar to CYP2B11: Cytochrome P450 2B11 (Canis lupus familiaris)	XP_009044264.1 hypothetical protein LOTGIDRAFT_229889 [Lottia gigantea]	https://www.uniprot.org/uniprot/P24460	organic acid metabolic process	heme-thiolate monooxygenases
OG0000049	3.98974e-06	-13	Protein of unknown function	XP_005090015.1 PREDICTED: multidrug resistance-associated protein 1-like [Aplysia californica]	https://www.uniprot.org/uniprot/P33528	ATPase-coupled transmembrane transporter activity	Mediates export of organic anions and drugs from the cytoplasm
OG0000046	4.02196e-06	-14	Similar to SLC5A12: Sodium-coupled monocarboxylate transporter 2 (Bos taurus)	XP_011419880.1 PREDICTED: sodium-coupled monocarboxylate transporter 1-like [Crassostrea gigas]	https://www.uniprot.org/uniprot/K1RI97	transmembrane transporter activity	monocarboxylic acid transmembrane transporter activity
OG0000032	0.000108786	-14	Similar to ANK3: Ankyrin-3 (Homo sapiens)	XP_012940423.1 PREDICTED: titin-like isoform X2 [Aplysia californica]	https://www.uniprot.org/uniprot/Q12955	neuromuscular junction development	May participate in the maintenance/targeting of ion channels and cell adhesion molecules at the nodes of Ranvier and axonal initial segment
OG0000014	6.14586e-09	-23	Similar to Gimap9: GTPase IMAP family member 9 (Mus musculus0)	XP_016117590.1 PREDICTED: GTPase IMAP family member 4-like [Sinocyclocheilus grahami]	https://www.uniprot.org/uniprot/G3X987	GTP binding	GTP binding
